# Supplementary material for: Transcriptome- and DNA methylation-based cell-type deconvolutions produce similar estimates of differential gene expression and differential methylation
Source: BioData Min. 2024 Jul 11;17:21. doi: 10.1186/s13040-024-00374-0 (PMC11241886; doi:10.1186/s13040-024-00374-0)
Supplement: Supplementary file 1 — Supplementary Material 1 [file 13040_2024_374_MOESM1_ESM.csv]

	full_ensembl	hgnc_symbol
1	ENSG00000002933.9	TMEM176A
2	ENSG00000003402.21	CFLAR
3	ENSG00000004799.8	PDK4
4	ENSG00000005381.8	MPO
5	ENSG00000005448.17	WDR54
6	ENSG00000005961.19	ITGA2B
7	ENSG00000006459.11	KDM7A
8	ENSG00000006576.16	PHTF2
9	ENSG00000006704.11	GTF2IRD1
10	ENSG00000007402.12	CACNA2D2
11	ENSG00000008394.13	MGST1
12	ENSG00000010327.10	STAB1
13	ENSG00000011451.21	WIZ
14	ENSG00000013364.19	MVP
15	ENSG00000014914.21	MTMR11
16	ENSG00000019169.11	MARCO
17	ENSG00000021355.13	SERPINB1
18	ENSG00000026103.23	FAS
19	ENSG00000026950.17	BTN3A1
20	ENSG00000047579.20	DTNBP1
21	ENSG00000048162.22	NOP16
22	ENSG00000048405.11	ZNF800
23	ENSG00000050730.16	TNIP3
24	ENSG00000053372.5	MRTO4
25	ENSG00000058866.15	DGKG
26	ENSG00000060138.13	YBX3
27	ENSG00000062598.18	ELMO2
28	ENSG00000064601.21	CTSA
29	ENSG00000064932.16	SBNO2
30	ENSG00000065491.8	TBC1D22B
31	ENSG00000065911.13	MTHFD2
32	ENSG00000065970.9	FOXJ2
33	ENSG00000066230.12	SLC9A3
34	ENSG00000067057.18	PFKP
35	ENSG00000067225.20	PKM
36	ENSG00000068028.18	RASSF1
37	ENSG00000069702.11	TGFBR3
38	ENSG00000070182.21	SPTB
39	ENSG00000070526.15	ST6GALNAC1
40	ENSG00000072110.16	ACTN1
41	ENSG00000073350.14	LLGL2
42	ENSG00000073861.3	TBX21
43	ENSG00000074317.11	SNCB
44	ENSG00000074800.16	ENO1
45	ENSG00000075340.23	ADD2
46	ENSG00000075711.21	DLG1
47	ENSG00000075826.17	SEC31B
48	ENSG00000076043.11	REXO2
49	ENSG00000076555.16	ACACB
50	ENSG00000076928.18	ARHGEF1
51	ENSG00000077942.19	FBLN1
52	ENSG00000078269.15	SYNJ2
53	ENSG00000078401.7	EDN1
54	ENSG00000079215.15	SLC1A3
55	ENSG00000079616.14	KIF22
56	ENSG00000080493.18	SLC4A4
57	ENSG00000081377.17	CDC14B
58	ENSG00000084652.16	TXLNA
59	ENSG00000085741.14	WNT11
60	ENSG00000085788.14	DDHD2
61	ENSG00000087157.19	PGS1
62	ENSG00000087301.9	TXNDC16
63	ENSG00000088179.9	PTPN4
64	ENSG00000088836.14	SLC4A11
65	ENSG00000088930.8	XRN2
66	ENSG00000090013.11	BLVRB
67	ENSG00000091106.19	NLRC4
68	ENSG00000091129.22	NRCAM
69	ENSG00000091409.16	ITGA6
70	ENSG00000091428.18	RAPGEF4
71	ENSG00000092421.17	SEMA6A
72	ENSG00000096060.15	FKBP5
73	ENSG00000097021.20	ACOT7
74	ENSG00000097046.13	CDC7
75	ENSG00000099622.14	CIRBP
76	ENSG00000099889.14	ARVCF
77	ENSG00000099910.17	KLHL22
78	ENSG00000099974.8	DDTL
79	ENSG00000099992.16	TBC1D10A
80	ENSG00000099998.19	GGT5
81	ENSG00000100242.16	SUN2
82	ENSG00000100300.18	TSPO
83	ENSG00000100311.17	PDGFB
84	ENSG00000100351.17	GRAP2
85	ENSG00000100368.15	CSF2RB
86	ENSG00000100453.14	GZMB
87	ENSG00000100968.14	NFATC4
88	ENSG00000101109.12	STK4
89	ENSG00000101331.17	CCM2L
90	ENSG00000101752.12	MIB1
91	ENSG00000101842.14	VSIG1
92	ENSG00000101935.12	AMMECR1
93	ENSG00000102144.15	PGK1
94	ENSG00000102245.8	CD40LG
95	ENSG00000102543.14	CDADC1
96	ENSG00000102595.21	UGGT2
97	ENSG00000102886.15	GDPD3
98	ENSG00000102904.15	TSNAXIP1
99	ENSG00000102974.16	CTCF
100	ENSG00000103196.12	CRISPLD2
101	ENSG00000103723.17	AP3B2
102	ENSG00000103995.14	CEP152
103	ENSG00000104490.18	NCALD
104	ENSG00000104549.12	SQLE
105	ENSG00000104613.12	INTS10
106	ENSG00000104635.15	SLC39A14
107	ENSG00000104691.16	UBXN8
108	ENSG00000104805.16	NUCB1
109	ENSG00000104918.8	RETN
110	ENSG00000105048.18	TNNT1
111	ENSG00000105088.9	OLFM2
112	ENSG00000105246.6	EBI3
113	ENSG00000105251.11	SHD
114	ENSG00000105516.11	DBP
115	ENSG00000105639.20	JAK3
116	ENSG00000105643.11	ARRDC2
117	ENSG00000105711.14	SCN1B
118	ENSG00000106305.10	AIMP2
119	ENSG00000106526.11	ACTR3C
120	ENSG00000107362.14	ABHD17B
121	ENSG00000107485.18	GATA3
122	ENSG00000108312.15	UBTF
123	ENSG00000108474.17	PIGL
124	ENSG00000108582.12	CPD
125	ENSG00000108785.7	HSD17B1P1
126	ENSG00000108829.10	LRRC59
127	ENSG00000108846.16	ABCC3
128	ENSG00000108854.16	SMURF2
129	ENSG00000108861.9	DUSP3
130	ENSG00000108950.12	FAM20A
131	ENSG00000109118.14	PHF12
132	ENSG00000109684.16	CLNK
133	ENSG00000110002.16	VWA5A
134	ENSG00000110013.13	SIAE
135	ENSG00000110079.19	MS4A4A
136	ENSG00000110080.20	ST3GAL4
137	ENSG00000110104.13	CCDC86
138	ENSG00000110237.5	ARHGEF17
139	ENSG00000110693.19	SOX6
140	ENSG00000111276.12	CDKN1B
141	ENSG00000111328.7	CDK2AP1
142	ENSG00000111684.11	LPCAT3
143	ENSG00000111775.3	COX6A1
144	ENSG00000111879.20	FAM184A
145	ENSG00000112212.12	TSPO2
146	ENSG00000112667.13	DNPH1
147	ENSG00000113140.11	SPARC
148	ENSG00000113368.12	LMNB1
149	ENSG00000113552.16	GNPDA1
150	ENSG00000113595.15	TRIM23
151	ENSG00000113721.14	PDGFRB
152	ENSG00000113916.18	BCL6
153	ENSG00000114541.15	FRMD4B
154	ENSG00000114737.16	CISH
155	ENSG00000115107.20	STEAP3
156	ENSG00000116670.15	MAD2L2
157	ENSG00000116675.16	DNAJC6
158	ENSG00000116729.14	WLS
159	ENSG00000116871.16	MAP7D1
160	ENSG00000116918.15	TSNAX
161	ENSG00000116977.19	LGALS8
162	ENSG00000116983.13	HPCAL4
163	ENSG00000117281.16	CD160
164	ENSG00000117298.16	ECE1
165	ENSG00000117318.9	ID3
166	ENSG00000117407.17	ARTN
167	ENSG00000117450.15	PRDX1
168	ENSG00000117625.14	RCOR3
169	ENSG00000118508.5	RAB32
170	ENSG00000119537.18	KDSR
171	ENSG00000119686.10	FLVCR2
172	ENSG00000120885.22	CLU
173	ENSG00000120896.14	SORBS3
174	ENSG00000120910.15	PPP3CC
175	ENSG00000121316.11	PLBD1
176	ENSG00000121966.7	CXCR4
177	ENSG00000123159.16	GIPC1
178	ENSG00000123374.11	CDK2
179	ENSG00000123405.14	NFE2
180	ENSG00000123610.5	TNFAIP6
181	ENSG00000123700.5	KCNJ2
182	ENSG00000124103.10	FAM209A
183	ENSG00000124140.15	SLC12A5
184	ENSG00000124243.19	BCAS4
185	ENSG00000124532.15	MRS2
186	ENSG00000124659.7	TBCC
187	ENSG00000125352.6	RNF113A
188	ENSG00000125454.12	SLC25A19
189	ENSG00000125505.17	MBOAT7
190	ENSG00000125730.17	C3
191	ENSG00000125844.17	RRBP1
192	ENSG00000125869.10	LAMP5
193	ENSG00000125901.6	MRPS26
194	ENSG00000126251.7	GPR42
195	ENSG00000126262.5	FFAR2
196	ENSG00000126351.13	THRA
197	ENSG00000126705.15	AHDC1
198	ENSG00000127946.17	HIP1
199	ENSG00000128050.9	PAICS
200	ENSG00000128609.16	NDUFA5
201	ENSG00000128626.12	MRPS12
202	ENSG00000128917.8	DLL4
203	ENSG00000129355.7	CDKN2D
204	ENSG00000129474.16	AJUBA
205	ENSG00000130164.14	LDLR
206	ENSG00000130202.10	NECTIN2
207	ENSG00000130300.9	PLVAP
208	ENSG00000130714.19	POMT1
209	ENSG00000130881.14	LRP3
210	ENSG00000131018.25	SYNE1
211	ENSG00000131370.16	SH3BP5
212	ENSG00000131400.8	NAPSA
213	ENSG00000132002.9	DNAJB1
214	ENSG00000132768.14	DPH2
215	ENSG00000132823.11	OSER1
216	ENSG00000132881.12	CPLANE2
217	ENSG00000133067.18	LGR6
218	ENSG00000133069.17	TMCC2
219	ENSG00000133392.18	MYH11
220	ENSG00000133874.2	RNF122
221	ENSG00000134285.11	FKBP11
222	ENSG00000134324.12	LPIN1
223	ENSG00000134460.18	IL2RA
224	ENSG00000134470.21	IL15RA
225	ENSG00000134830.6	C5AR2
226	ENSG00000134851.13	TMEM165
227	ENSG00000135094.11	SDS
228	ENSG00000135218.19	CD36
229	ENSG00000135424.19	ITGA7
230	ENSG00000135480.17	KRT7
231	ENSG00000135482.7	ZC3H10
232	ENSG00000135636.15	DYSF
233	ENSG00000135974.10	C2orf49
234	ENSG00000136026.14	CKAP4
235	ENSG00000136044.12	APPL2
236	ENSG00000136048.14	DRAM1
237	ENSG00000136280.17	CCM2
238	ENSG00000136371.11	MTHFS
239	ENSG00000136379.12	ABHD17C
240	ENSG00000136490.9	LIMD2
241	ENSG00000136504.13	KAT7
242	ENSG00000136720.7	HS6ST1
243	ENSG00000136810.13	TXN
244	ENSG00000136908.18	DPM2
245	ENSG00000136929.13	HEMGN
246	ENSG00000136940.14	PDCL
247	ENSG00000136950.13	ARPC5L
248	ENSG00000136960.13	ENPP2
249	ENSG00000137193.14	PIM1
250	ENSG00000137198.10	GMPR
251	ENSG00000137312.15	FLOT1
252	ENSG00000137393.10	RNF144B
253	ENSG00000137441.8	FGFBP2
254	ENSG00000137460.10	FHDC1
255	ENSG00000137770.14	CTDSPL2
256	ENSG00000137804.14	NUSAP1
257	ENSG00000138079.14	SLC3A1
258	ENSG00000138134.12	STAMBPL1
259	ENSG00000138135.7	CH25H
260	ENSG00000138439.12	FAM117B
261	ENSG00000138604.10	GLCE
262	ENSG00000138821.14	SLC39A8
263	ENSG00000139266.6	MARCHF9
264	ENSG00000139354.11	GAS2L3
265	ENSG00000139537.11	CCDC65
266	ENSG00000139567.13	ACVRL1
267	ENSG00000139714.12	MORN3
268	ENSG00000140030.6	GPR65
269	ENSG00000140264.21	SERF2
270	ENSG00000140284.11	SLC27A2
271	ENSG00000140396.13	NCOA2
272	ENSG00000140506.17	LMAN1L
273	ENSG00000140511.12	HAPLN3
274	ENSG00000140564.13	FURIN
275	ENSG00000140577.17	CRTC3
276	ENSG00000140743.8	CDR2
277	ENSG00000140848.17	CPNE2
278	ENSG00000140939.14	NOL3
279	ENSG00000141232.5	TOB1
280	ENSG00000141294.10	LRRC46
281	ENSG00000141384.13	TAF4B
282	ENSG00000141480.18	ARRB2
283	ENSG00000141568.21	FOXK2
284	ENSG00000141576.16	RNF157
285	ENSG00000141582.15	CBX4
286	ENSG00000141699.11	RETREG3
287	ENSG00000141968.8	VAV1
288	ENSG00000142583.18	SLC2A5
289	ENSG00000142657.21	PGD
290	ENSG00000143127.13	ITGA10
291	ENSG00000143162.9	CREG1
292	ENSG00000143179.16	UCK2
293	ENSG00000143546.10	S100A8
294	ENSG00000143870.13	PDIA6
295	ENSG00000144395.18	CCDC150
296	ENSG00000144550.14	CPNE9
297	ENSG00000144736.14	SHQ1
298	ENSG00000144802.11	NFKBIZ
299	ENSG00000144867.13	SRPRB
300	ENSG00000145675.15	PIK3R1
301	ENSG00000146083.12	RNF44
302	ENSG00000146426.19	TIAM2
303	ENSG00000146592.17	CREB5
304	ENSG00000146828.18	SLC12A9
305	ENSG00000146904.9	EPHA1
306	ENSG00000147454.14	SLC25A37
307	ENSG00000147457.14	CHMP7
308	ENSG00000147601.15	TERF1
309	ENSG00000147689.17	FAM83A
310	ENSG00000147853.17	AK3
311	ENSG00000147872.10	PLIN2
312	ENSG00000148019.14	CEP78
313	ENSG00000148154.10	UGCG
314	ENSG00000148175.13	STOM
315	ENSG00000148180.21	GSN
316	ENSG00000148400.13	NOTCH1
317	ENSG00000148690.12	FRA10AC1
318	ENSG00000148925.11	BTBD10
319	ENSG00000148926.10	ADM
320	ENSG00000149150.9	SLC43A1
321	ENSG00000149308.17	NPAT
322	ENSG00000149428.20	HYOU1
323	ENSG00000150337.14	FCGR1A
324	ENSG00000150687.12	PRSS23
325	ENSG00000150753.12	CCT5
326	ENSG00000151612.18	ZNF827
327	ENSG00000151715.8	TMEM45B
328	ENSG00000151726.15	ACSL1
329	ENSG00000151948.12	GLT1D1
330	ENSG00000152518.8	ZFP36L2
331	ENSG00000152766.6	ANKRD22
332	ENSG00000152944.9	MED21
333	ENSG00000153093.20	ACOXL
334	ENSG00000153179.13	RASSF3
335	ENSG00000153208.18	MERTK
336	ENSG00000154016.14	GRAP
337	ENSG00000154127.10	UBASH3B
338	ENSG00000154240.17	CEP112
339	ENSG00000154429.11	CCSAP
340	ENSG00000154764.6	WNT7A
341	ENSG00000154917.11	RAB6B
342	ENSG00000155097.12	ATP6V1C1
343	ENSG00000155962.13	CLIC2
344	ENSG00000156127.8	BATF
345	ENSG00000156273.16	BACH1
346	ENSG00000156453.14	PCDH1
347	ENSG00000156564.9	LRFN2
348	ENSG00000156804.7	FBXO32
349	ENSG00000157227.14	MMP14
350	ENSG00000157303.11	SUSD3
351	ENSG00000157368.12	IL34
352	ENSG00000158006.14	PAFAH2
353	ENSG00000158050.5	DUSP2
354	ENSG00000158201.10	ABHD3
355	ENSG00000158402.21	CDC25C
356	ENSG00000158470.5	B4GALT5
357	ENSG00000158714.11	SLAMF8
358	ENSG00000158806.14	NPM2
359	ENSG00000159189.12	C1QC
360	ENSG00000159921.20	GNE
361	ENSG00000160049.12	DFFA
362	ENSG00000160087.21	UBE2J2
363	ENSG00000160117.16	ANKLE1
364	ENSG00000160654.11	CD3G
365	ENSG00000161638.11	ITGA5
366	ENSG00000161911.12	TREML1
367	ENSG00000161944.17	ASGR2
368	ENSG00000162004.19	CCDC78
369	ENSG00000162139.10	NEU3
370	ENSG00000162366.8	PDZK1IP1
371	ENSG00000162367.12	TAL1
372	ENSG00000162383.13	SLC1A7
373	ENSG00000162407.9	PLPP3
374	ENSG00000162426.16	SLC45A1
375	ENSG00000162496.9	DHRS3
376	ENSG00000162526.7	TSSK3
377	ENSG00000162688.17	AGL
378	ENSG00000162881.6	OXER1
379	ENSG00000163157.15	TMOD4
380	ENSG00000163220.11	S100A9
381	ENSG00000163221.9	S100A12
382	ENSG00000163346.17	PBXIP1
383	ENSG00000163564.15	PYHIN1
384	ENSG00000163625.16	WDFY3
385	ENSG00000163788.14	SNRK
386	ENSG00000163993.7	S100P
387	ENSG00000164077.15	MON1A
388	ENSG00000164251.5	F2RL1
389	ENSG00000164611.13	PTTG1
390	ENSG00000164733.22	CTSB
391	ENSG00000164989.17	CCDC171
392	ENSG00000165171.11	METTL27
393	ENSG00000165259.14	HDX
394	ENSG00000165272.16	AQP3
395	ENSG00000165475.15	CRYL1
396	ENSG00000165672.7	PRDX3
397	ENSG00000165795.25	NDRG2
398	ENSG00000166068.13	SPRED1
399	ENSG00000166091.21	CMTM5
400	ENSG00000166130.15	IKBIP
401	ENSG00000166165.14	CKB
402	ENSG00000166262.16	FAM227B
403	ENSG00000166313.20	APBB1
404	ENSG00000166411.14	IDH3A
405	ENSG00000166503.9	HDGFL3
406	ENSG00000166527.8	CLEC4D
407	ENSG00000166965.13	RCCD1
408	ENSG00000166997.8	CNPY4
409	ENSG00000167085.13	PHB1
410	ENSG00000167261.14	DPEP2
411	ENSG00000167397.15	VKORC1
412	ENSG00000167535.8	CACNB3
413	ENSG00000167565.13	SERTAD3
414	ENSG00000167657.14	DAPK3
415	ENSG00000167994.13	RAB3IL1
416	ENSG00000168067.12	MAP4K2
417	ENSG00000168234.13	TTC39C
418	ENSG00000168646.14	AXIN2
419	ENSG00000168758.11	SEMA4C
420	ENSG00000168763.16	CNNM3
421	ENSG00000168884.15	TNIP2
422	ENSG00000168924.15	LETM1
423	ENSG00000169122.12	FAM110B
424	ENSG00000169385.3	RNASE2
425	ENSG00000169397.4	RNASE3
426	ENSG00000169403.12	PTAFR
427	ENSG00000169432.19	SCN9A
428	ENSG00000169696.16	ASPSCR1
429	ENSG00000169704.5	GP9
430	ENSG00000169764.16	UGP2
431	ENSG00000169860.7	P2RY1
432	ENSG00000170128.5	GPR25
433	ENSG00000170271.11	FAXDC2
434	ENSG00000170439.8	METTL7B
435	ENSG00000170835.17	CEL
436	ENSG00000170989.10	S1PR1
437	ENSG00000171049.9	FPR2
438	ENSG00000171208.10	NETO2
439	ENSG00000171227.7	TMEM37
440	ENSG00000171236.10	LRG1
441	ENSG00000171262.11	FAM98B
442	ENSG00000171302.17	CANT1
443	ENSG00000171502.15	COL24A1
444	ENSG00000171714.13	ANO5
445	ENSG00000172053.18	QARS1
446	ENSG00000172349.18	IL16
447	ENSG00000172663.9	TMEM134
448	ENSG00000173068.18	BNC2
449	ENSG00000173110.8	HSPA6
450	ENSG00000173114.13	LRRN3
451	ENSG00000173281.5	PPP1R3B
452	ENSG00000173369.17	C1QB
453	ENSG00000173535.15	TNFRSF10C
454	ENSG00000173546.7	CSPG4
455	ENSG00000173786.17	CNP
456	ENSG00000174007.9	CEP19
457	ENSG00000174080.12	CTSF
458	ENSG00000174348.14	PODN
459	ENSG00000174358.16	SLC6A19
460	ENSG00000174652.20	ZNF266
461	ENSG00000174705.13	SH3PXD2B
462	ENSG00000174807.4	CD248
463	ENSG00000174885.13	NLRP6
464	ENSG00000175591.12	P2RY2
465	ENSG00000175793.12	SFN
466	ENSG00000175906.5	ARL4D
467	ENSG00000176083.18	ZNF683
468	ENSG00000176171.12	BNIP3
469	ENSG00000176390.12	CRLF3
470	ENSG00000177156.11	TALDO1
471	ENSG00000177575.13	CD163
472	ENSG00000177700.6	POLR2L
473	ENSG00000178338.11	ZNF354B
474	ENSG00000178342.5	KCNG2
475	ENSG00000178719.17	GRINA
476	ENSG00000178752.16	ERFE
477	ENSG00000178927.18	CYBC1
478	ENSG00000179627.10	ZBTB42
479	ENSG00000179958.10	DCTPP1
480	ENSG00000180376.17	CCDC66
481	ENSG00000180509.13	KCNE1
482	ENSG00000180644.8	PRF1
483	ENSG00000180712.5	LINC02363
484	ENSG00000180767.11	CHST13
485	ENSG00000180875.5	GREM2
486	ENSG00000181029.9	TRAPPC5
487	ENSG00000181458.10	TMEM45A
488	ENSG00000181754.7	AMIGO1
489	ENSG00000182118.8	FAM89A
490	ENSG00000182173.14	TSEN54
491	ENSG00000182247.10	UBE2E2
492	ENSG00000182324.7	KCNJ14
493	ENSG00000182541.18	LIMK2
494	ENSG00000182578.14	CSF1R
495	ENSG00000182586.9	LINC00334
496	ENSG00000182612.10	TSPAN10
497	ENSG00000183010.17	PYCR1
498	ENSG00000183019.8	MCEMP1
499	ENSG00000183087.15	GAS6
500	ENSG00000183397.6	TEKTIP1
501	ENSG00000183578.8	TNFAIP8L3
502	ENSG00000183624.14	HMCES
503	ENSG00000183691.6	NOG
504	ENSG00000183762.13	KREMEN1
505	ENSG00000183960.9	KCNH8
506	ENSG00000184164.15	CRELD2
507	ENSG00000184584.13	STING1
508	ENSG00000184640.20	SEPTIN9
509	ENSG00000185386.15	MAPK11
510	ENSG00000185477.5	GPRIN3
511	ENSG00000185499.17	MUC1
512	ENSG00000185624.16	P4HB
513	ENSG00000185897.7	FFAR3
514	ENSG00000186152.6	LILRP1
515	ENSG00000186174.13	BCL9L
516	ENSG00000186187.12	ZNRF1
517	ENSG00000186994.12	KANK3
518	ENSG00000187091.14	PLCD1
519	ENSG00000187116.14	LILRA5
520	ENSG00000187244.12	BCAM
521	ENSG00000188305.6	PEAK3
522	ENSG00000188322.8	SBK1
523	ENSG00000188483.8	IER5L
524	ENSG00000188747.9	NOXA1
525	ENSG00000188825.15	LINC00910
526	ENSG00000189045.15	ANKDD1B
527	ENSG00000189068.11	VSTM1
528	ENSG00000189227.6	C15orf61
529	ENSG00000189241.8	TSPYL1
530	ENSG00000189419.8	SPATA41
531	ENSG00000196123.13	MATCAP1
532	ENSG00000196177.13	ACADSB
533	ENSG00000196396.10	PTPN1
534	ENSG00000196407.12	THEM5
535	ENSG00000196550.11	FAM72A
536	ENSG00000196781.16	TLE1
537	ENSG00000196935.9	SRGAP1
538	ENSG00000197191.6	CYSRT1
539	ENSG00000197256.11	KANK2
540	ENSG00000197324.9	LRP10
541	ENSG00000197467.17	COL13A1
542	ENSG00000197561.7	ELANE
543	ENSG00000197885.11	NKIRAS1
544	ENSG00000198019.13	FCGR1BP
545	ENSG00000198189.11	HSD17B11
546	ENSG00000198336.9	MYL4
547	ENSG00000198718.13	TOGARAM1
548	ENSG00000198734.12	F5
549	ENSG00000198848.13	CES1
550	ENSG00000199568.1	RNU5A-1
551	ENSG00000200534.1	SNORA33
552	ENSG00000203644.3
553	ENSG00000203697.12	CAPN8
554	ENSG00000203778.8	FAM229B
555	ENSG00000204103.4	MAFB
556	ENSG00000204136.12	GGTA1
557	ENSG00000205022.9	PABPN1L
558	ENSG00000205358.4	MT1H
559	ENSG00000205436.8	EXOC3L4
560	ENSG00000205502.4	C2CD4B
561	ENSG00000205810.9	KLRC3
562	ENSG00000205846.4	CLEC6A
563	ENSG00000206077.14	ZDHHC11B
564	ENSG00000207031.1	SNORD59A
565	ENSG00000208018.1	MIR645
566	ENSG00000211672.2	IGLV4-3
567	ENSG00000211771.1	TRBJ2-7
568	ENSG00000211787.1	TRAV8-3
569	ENSG00000211795.3	TRAV8-6
570	ENSG00000213316.10	LTC4S
571	ENSG00000213658.13	LAT
572	ENSG00000213934.9	HBG1
573	ENSG00000214548.18	MEG3
574	ENSG00000214706.12	IFRD2
575	ENSG00000215241.4	LINC02449
576	ENSG00000215475.5	SIAH3
577	ENSG00000215914.4	MMP23A
578	ENSG00000216490.4	IFI30
579	ENSG00000217555.13	CKLF
580	ENSG00000217930.8	PAM16
581	ENSG00000218537.1	MIF-AS1
582	ENSG00000219545.12	UMAD1
583	ENSG00000220205.9	VAMP2
584	ENSG00000220867.1	HSPE1P26
585	ENSG00000221340.1	RNU6ATAC18P
586	ENSG00000221946.8	FXYD7
587	ENSG00000223551.1	TMSB4XP4
588	ENSG00000224152.2	BAZ2B-AS1
589	ENSG00000224177.8	LINC00570
590	ENSG00000224389.9	C4B
591	ENSG00000224721.2	FLVCR2-AS1
592	ENSG00000224738.2
593	ENSG00000224769.1	MUC20P1
594	ENSG00000225026.1
595	ENSG00000225489.8
596	ENSG00000225648.6	SBDSP1
597	ENSG00000225675.2	LRP8-DT
598	ENSG00000226015.2	CCT8P1
599	ENSG00000226070.1	LINC00951
600	ENSG00000226479.4	TMEM185B
601	ENSG00000226964.1	RHEBP2
602	ENSG00000227145.2	IL21-AS1
603	ENSG00000227540.1
604	ENSG00000227825.4	SLC9A7P1
605	ENSG00000228013.1	IL6R-AS1
606	ENSG00000228672.4	PROB1
607	ENSG00000228794.11	LINC01128
608	ENSG00000229056.2	HECW2-AS1
609	ENSG00000229124.8	VIM-AS1
610	ENSG00000229212.8
611	ENSG00000229539.1	PANK2-AS1
612	ENSG00000230107.1
613	ENSG00000230510.8	PPP5D1P
614	ENSG00000231090.2	MIR4422HG
615	ENSG00000231365.7	WARS2-AS1
616	ENSG00000231925.13	TAPBP
617	ENSG00000232411.1
618	ENSG00000233387.2	IATPR
619	ENSG00000233483.3	EFCAB15P
620	ENSG00000233621.3	ZC3H12A-DT
621	ENSG00000233705.8	SLC26A4-AS1
622	ENSG00000233929.1	MT1XP1
623	ENSG00000234160.1
624	ENSG00000234268.1
625	ENSG00000234769.7	WASH4P
626	ENSG00000235169.11	SMIM1
627	ENSG00000235217.6	TSPY26P
628	ENSG00000235618.8	FAM21EP
629	ENSG00000235888.4	LINC02940
630	ENSG00000235917.1	MTCO2P11
631	ENSG00000235944.9	ZNF815P
632	ENSG00000236519.2	LINC01424
633	ENSG00000237232.9	ZNF295-AS1
634	ENSG00000237276.9	ANO7L1
635	ENSG00000237356.7
636	ENSG00000237772.2	LINC02631
637	ENSG00000238269.9	PAGE2B
638	ENSG00000239246.3
639	ENSG00000239291.1
640	ENSG00000239672.8	NME1
641	ENSG00000240024.6	LINC00888
642	ENSG00000240219.1
643	ENSG00000240376.1
644	ENSG00000241155.1	ARHGAP31-AS1
645	ENSG00000241294.1	IGKV2-24
646	ENSG00000242252.2	BGLAP
647	ENSG00000242550.6	SERPINB10
648	ENSG00000242736.1	TRBV1
649	ENSG00000245017.3	LINC02453
650	ENSG00000245954.9	LINC02273
651	ENSG00000246526.3	LINC02481
652	ENSG00000246859.3	STARD4-AS1
653	ENSG00000247095.4	MIR210HG
654	ENSG00000248334.6	WHAMMP2
655	ENSG00000250361.9	GYPB
656	ENSG00000250490.1	LINC02145
657	ENSG00000250644.3
658	ENSG00000251129.3	LINC02506
659	ENSG00000251411.1
660	ENSG00000251595.7	ABCA11P
661	ENSG00000251692.8	PTX4
662	ENSG00000253552.8	HOXA-AS2
663	ENSG00000254165.1
664	ENSG00000254639.1
665	ENSG00000255328.2
666	ENSG00000255363.3	LINC02757
667	ENSG00000255495.1
668	ENSG00000256464.1	YWHABP2
669	ENSG00000256576.3	LINC02361
670	ENSG00000256594.9
671	ENSG00000256751.6	PLBD1-AS1
672	ENSG00000257950.3	P2RX5-TAX1BP3
673	ENSG00000258057.6	BCDIN3D-AS1
674	ENSG00000258405.11	ZNF578
675	ENSG00000258427.3	RBM8B
676	ENSG00000258559.2
677	ENSG00000258623.1
678	ENSG00000259205.2	PRKXP1
679	ENSG00000259207.9	ITGB3
680	ENSG00000259305.6	ZHX1-C8orf76
681	ENSG00000259877.2	ZNF778-DT
682	ENSG00000260249.3
683	ENSG00000260645.2
684	ENSG00000260927.2
685	ENSG00000261098.1
686	ENSG00000261101.2
687	ENSG00000261173.1	DNAJA2-DT
688	ENSG00000261236.8	BOP1
689	ENSG00000261471.1
690	ENSG00000261490.1	NA
691	ENSG00000261618.2	LINC02605
692	ENSG00000261659.2
693	ENSG00000261997.1
694	ENSG00000262528.2
695	ENSG00000262587.3
696	ENSG00000264070.1	DND1P1
697	ENSG00000264743.2	DPRXP4
698	ENSG00000265145.1	SNORD53
699	ENSG00000265706.1	SNORD53B
700	ENSG00000266903.2	CEACAM16-AS1
701	ENSG00000266998.1
702	ENSG00000267121.6	FMNL1-DT
703	ENSG00000267138.1
704	ENSG00000267200.1	MIR132
705	ENSG00000267321.4	SNHG30
706	ENSG00000267676.1	THA1P
707	ENSG00000267737.1
708	ENSG00000268751.2	SCGB1B2P
709	ENSG00000269981.1
710	ENSG00000270638.1
711	ENSG00000270885.2	RASL10B
712	ENSG00000271303.2	SRXN1
713	ENSG00000271503.6	CCL5
714	ENSG00000271736.2	LINC02772
715	ENSG00000271851.1
716	ENSG00000271870.1	NA
717	ENSG00000272275.1
718	ENSG00000272374.1
719	ENSG00000272510.1
720	ENSG00000272669.1
721	ENSG00000272735.1
722	ENSG00000272916.5
723	ENSG00000273017.1
724	ENSG00000273056.1
725	ENSG00000273189.1
726	ENSG00000273213.4	H3-7
727	ENSG00000273749.5	CYFIP1
728	ENSG00000274322.1
729	ENSG00000274370.1
730	ENSG00000274750.3	H3C6
731	ENSG00000274824.1	MIR7152
732	ENSG00000275183.2	LENG9
733	ENSG00000275210.1
734	ENSG00000275457.1
735	ENSG00000275527.1
736	ENSG00000276248.1
737	ENSG00000276529.1
738	ENSG00000276644.5	DACH1
739	ENSG00000276758.1
740	ENSG00000276819.1	TRBV15
741	ENSG00000277369.1
742	ENSG00000278291.1
743	ENSG00000278869.1
744	ENSG00000279583.1
745	ENSG00000279886.1
746	ENSG00000280063.1
747	ENSG00000280798.1	LINC00294
748	ENSG00000283633.1
749	ENSG00000283696.1
750	ENSG00000285018.1
751	ENSG00000286151.1
752	ENSG00000286861.1
753	ENSG00000287074.1
754	ENSG00000287261.2	HPS1-AS1
755	ENSG00000287312.1
756	ENSG00000287642.2
757	ENSG00000287917.2
758	ENSG00000287958.1
759	ENSG00000287979.1
760	ENSG00000288253.1
761	ENSG00000288604.1
762	ENSG00000288743.1
763	ENSG00000288744.1
764	ENSG00000288826.1
765	ENSG00000288925.1
766	ENSG00000288954.1
767	ENSG00000288982.1
768	ENSG00000289028.1
769	ENSG00000289065.1
770	ENSG00000289074.1
771	ENSG00000289138.1
772	ENSG00000289223.1
773	ENSG00000289234.1	ZNF496-DT
774	ENSG00000289278.1
775	ENSG00000289370.1
776	ENSG00000289380.1
777	ENSG00000289424.1
778	ENSG00000289437.1
779	ENSG00000289511.1
