# Supplementary material for: Transcriptome- and DNA methylation-based cell-type deconvolutions produce similar estimates of differential gene expression and differential methylation
Source: BioData Min. 2024 Jul 11;17:21. doi: 10.1186/s13040-024-00374-0 (PMC11241886; doi:10.1186/s13040-024-00374-0)
Supplement: Supplementary file 2 — Supplementary Material 2 [file 13040_2024_374_MOESM2_ESM.csv]

EPIC Probe	UCSC RefGene Name	Cell-type Adjustment	Contrast	logFC - decRNA	logFC - decDNm	Orthogonal Distance from Identity
cg08413657	BAT2	CD8T	Baseline vs Malaria	2.309878073	3.537507392	0.868065017
ch.5.2251785F		PrnCom	Malaria vs Recovery	-2.811597373	-2.020954145	0.559069188
cg07744695		CD8T	Baseline vs Malaria	-0.781003971	-0.238091476	0.383897107
cg08320911	PTPRJ;PTPRJ	CD8T	Baseline vs Malaria	-1.155242987	-0.640083053	0.364273082
cg08413657	BAT2	CD4Tmemory	Malaria vs Recovery	-0.131750817	0.375595199	0.358747808
cg04977659	ZBTB46	CD8T	Malaria vs Recovery	-0.617751874	-0.120275487	0.351768927
cg01159623	WBSCR17	CD8T	Baseline vs Malaria	0.267914623	0.717109677	0.317628869
cg17895254		CD8T	Baseline vs Malaria	-0.835781724	-0.390582032	0.314803722
cg10410170	NBN	PrnCom	Malaria vs Recovery	-1.717687335	-1.277859761	0.31100506
cg08413657	BAT2	PrnCom	Malaria vs Recovery	-0.648365709	-0.208833365	0.310796301
cg23233281	CAP1;CAP1	CD8T	Baseline vs Malaria	-1.029355328	-0.593355737	0.308298268
cg11643361		CD8T	Malaria vs Recovery	-0.895193291	-0.460396307	0.307447896
ch.4.594573R		PrnCom	Baseline vs Malaria	0.957077404	1.389965922	0.306098407
cg16031671		CD8T	Baseline vs Malaria	-1.054883468	-0.630836481	0.2998465
ch.1.87940282F		NatKill	Baseline vs Malaria	-2.192564131	-1.780362302	0.291470708
cg14658964	C1orf228	CD8T	Baseline vs Malaria	-0.96385257	-0.560090846	0.285502652
cg27583307	SATB2	CD8T	Baseline vs Malaria	-1.004950172	-0.606517209	0.28173465
cg27400772	DPF1;DPF1;DPF1	CD8T	Baseline vs Malaria	-1.47440422	-1.076394824	0.281435143
cg10582189		CD8T	Baseline vs Malaria	0.009225049	0.406257528	0.280744359
cg13094252	C8orf56;BAALC;BAALC	CD8T	Baseline vs Malaria	-1.064666343	-0.668323496	0.280256715
cg03599257	SMPDL3B	CD8T	Baseline vs Malaria	0.078108271	0.470826516	0.277693734
ch.1.87940282F		CD8T	Baseline vs Malaria	-2.823395308	-2.43791988	0.27257229
cg27400772	DPF1;DPF1;DPF1	PrnCom	Malaria vs Recovery	-1.738957665	-1.356624729	0.270350211
cg00645884		CD8T	Baseline vs Malaria	-1.138581968	-0.756645385	0.270069948
cg22945413	JAK1	CD8T	Baseline vs Malaria	-0.717002173	-0.335328889	0.269883767
cg22603612	FOXP1;FOXP1;FOXP1;FOXP1;FOXP1	CD8T	Baseline vs Malaria	-0.818588571	-0.438438707	0.268806546
cg00644963	NFATC1;NFATC1;NFATC1;NFATC1;NFATC1;NFATC1;NFATC1;NFATC1;NFATC1;NFATC1	CD8T	Baseline vs Malaria	-0.02553304	0.351563227	0.266647327
cg06625767	F12	CD8T	Malaria vs Recovery	0.840953261	1.214596165	0.264205431
cg03834400	PDE1A;PDE1A;PDE1A	CD8T	Baseline vs Malaria	-0.678579389	-0.307382613	0.262475758
cg15180795		CD8T	Malaria vs Recovery	-0.536064764	-0.169036741	0.259528004
cg03330490	HHEX	CD8T	Baseline vs Malaria	-0.733577525	-0.366567671	0.259515156
cg13523526		CD8T	Baseline vs Malaria	-0.427768149	-0.061368987	0.259083332
cg09011603	ADCY9	CD8T	Baseline vs Malaria	-0.883445209	-0.518034538	0.258384364
cg15472170	PLOD1	CD8T	Malaria vs Recovery	-0.687193433	-0.322344631	0.257987062
cg27400772	DPF1;DPF1;DPF1	CD4Tmemory	Malaria vs Recovery	-1.745792151	-1.38238277	0.256969237
cg01555113		CD8T	Baseline vs Malaria	-0.574036292	-0.220670765	0.24986716
cg12273325	PIK3IP1;PIK3IP1	CD8T	Baseline vs Malaria	-1.261025991	-0.910288928	0.248008555
cg26754426	CD200R1;CD200R1;CD200R1;CD200R1	CD8T	Baseline vs Malaria	-0.900808977	-0.552214225	0.246493713
cg06265120	BRK1	CD8T	Malaria vs Recovery	0.214773304	0.561832524	0.245407928
cg23151714		CD8T	Baseline vs Malaria	-0.782599369	-0.437618113	0.243938585
cg08267336	POU2F1;POU2F1;POU2F1;POU2F1	CD8T	Baseline vs Malaria	-0.746188429	-0.402916762	0.242729724
cg08320911	PTPRJ;PTPRJ	NatKill	Baseline vs Malaria	-0.847863527	-0.50575008	0.241910739
cg14011327		CD8T	Baseline vs Malaria	-0.89402652	-0.552315512	0.24162617
cg12443168	COBLL1;COBLL1;COBLL1;COBLL1	CD8T	Baseline vs Malaria	0.641992533	0.287319086	-0.250791999
cg16272728	RAB27A	NatKill	Baseline vs Malaria	-0.614398194	-0.969801687	-0.25130822
cg14548898	KRT74	CD8T	Baseline vs Malaria	0.821885161	0.465547176	-0.251969006
cg06265120	BRK1	CD8T	Baseline vs Malaria	0.531918914	0.173578513	-0.253384927
cg06887251	PIK3R1	CD8T	Baseline vs Malaria	0.745832119	0.386058976	-0.254398029
cg08044663	TTK;TTK	CD8T	Baseline vs Malaria	-0.424986604	-0.785936658	-0.255230231
cg08223129	NEMP1;NEMP1	CD8T	Malaria vs Recovery	1.279358827	0.917844371	-0.255629323
cg11643361		NatKill	Baseline vs Malaria	0.984395184	0.6224502	-0.255933753
cg18672716		CD8T	Baseline vs Malaria	0.666582909	0.303450005	-0.256773739
cg21584360	ZC2HC1C;ZC2HC1C;ZC2HC1C;ACYP1;ACYP1	NatKill	Baseline vs Malaria	-0.506450411	-0.869966323	-0.257044567
cg27400772	DPF1;DPF1;DPF1	CD8T	Malaria vs Recovery	-0.956780139	-1.321467531	-0.257872928
cg06040872	CCL18	CD8T	Baseline vs Malaria	0.824344392	0.458903393	-0.258405808
cg17895254		CD8T	Malaria vs Recovery	0.512909738	0.143377814	-0.261298529
cg27400772	DPF1;DPF1;DPF1	PrnCom	Baseline vs Malaria	-0.670104477	-1.040455975	-0.261878056
cg18672716		NatKill	Baseline vs Malaria	0.617211214	0.24683096	-0.261898389
ch.1.87940282F		CD8T	Malaria vs Recovery	2.714504194	2.340750673	-0.264283649
cg10582189		CD8T	Malaria vs Recovery	1.383130111	1.004751919	-0.267553786
cg18574097		NatKill	Baseline vs Malaria	0.726401335	0.346811763	-0.26841036
cg02910793	BLK	CD8T	Baseline vs Malaria	-0.281745224	-0.662386412	-0.269153966
cg08635366	WDR25;WDR25	NatKill	Baseline vs Malaria	0.815926124	0.428356352	-0.274053214
cg18574097		CD8T	Baseline vs Malaria	0.71511025	0.32508009	-0.275792971
cg06625767	F12	CD8T	Baseline vs Malaria	-0.992823837	-1.387542976	-0.27910858
cg10410170	NBN	NatKill	Baseline vs Malaria	-0.716130784	-1.111225474	-0.279374134
cg26399994	PTPRC;PTPRC;PTPRC;PTPRC	CD8T	Baseline vs Malaria	0.677066796	0.276594433	-0.283176724
cg08320911	PTPRJ;PTPRJ	CD8T	Malaria vs Recovery	0.481617271	0.081103128	-0.283206266
cg21333217	PLXND1	NatKill	Baseline vs Malaria	0.688670782	0.282916628	-0.286911514
cg21333217	PLXND1	CD8T	Baseline vs Malaria	0.805667717	0.396508892	-0.289318979
cg13197260	KIAA1109	CD8T	Baseline vs Malaria	-0.631025265	-1.046093376	-0.293497475
cg27400772	DPF1;DPF1;DPF1	CD4Tmemory	Baseline vs Malaria	-0.64890434	-1.064314476	-0.293739324
cg15180795		NatKill	Baseline vs Malaria	0.638884231	0.223276559	-0.293879003
cg07897699	ITPR1;ITPR1;ITPR1	NatKill	Baseline vs Malaria	0.514835855	0.083905759	-0.304713593
cg06040872	CCL18	NatKill	Baseline vs Malaria	0.805360264	0.351747092	-0.32075295
cg07744695		CD8T	Malaria vs Recovery	0.847817112	0.371120477	-0.337075423
cg15472170	PLOD1	NatKill	Baseline vs Malaria	0.749299629	0.270609769	-0.338484846
cg15180795		CD8T	Baseline vs Malaria	0.866188465	0.382783006	-0.341819278
cg15472170	PLOD1	CD8T	Baseline vs Malaria	0.924610781	0.413014856	-0.361752948
cg08413657	BAT2	CD4Tmemory	Baseline vs Malaria	2.691533851	2.165257376	-0.372133664
cg04977659	ZBTB46	CD8T	Baseline vs Malaria	1.05871482	0.455220977	-0.426734589
cg10410170	NBN	PrnCom	Baseline vs Malaria	-0.221237376	-0.82568724	-0.427410598
cg11643361		CD8T	Baseline vs Malaria	1.061940536	0.45303703	-0.430559798
ch.5.2251785F		PrnCom	Baseline vs Malaria	1.494559714	0.759423233	-0.519819991
cg08413657	BAT2	CD8T	Malaria vs Recovery	0.253559686	-0.641153	-0.632657408
