# Supplementary material for: Transcriptome- and DNA methylation-based cell-type deconvolutions produce similar estimates of differential gene expression and differential methylation
Source: BioData Min. 2024 Jul 11;17:21. doi: 10.1186/s13040-024-00374-0 (PMC11241886; doi:10.1186/s13040-024-00374-0)
Supplement: Supplementary file 3 — Supplementary Material 3 [file 13040_2024_374_MOESM3_ESM.csv]

full_ensembl	hgnc_symbol	Contrast	Overlap
ENSG00000002549.13	LAP3	MalRec	UnAdj
ENSG00000002933.9	TMEM176A	BaseMal	RNA_DNAm_UnAdj
ENSG00000002933.9	TMEM176A	MalRec	RNA_DNAm_UnAdj
ENSG00000003402.21	CFLAR	BaseMal	RNA_DNAm_UnAdj
ENSG00000003402.21	CFLAR	MalRec	RNA_DNAm_UnAdj
ENSG00000004478.8	FKBP4	MalRec	DNAm
ENSG00000004478.8	FKBP4	BaseMal	DNAm
ENSG00000004779.10	NDUFAB1	BaseMal	UnAdj
ENSG00000004779.10	NDUFAB1	MalRec	DNAm_UnAdj
ENSG00000004864.14	SLC25A13	BaseMal	DNAm
ENSG00000004939.16	SLC4A1	MalRec	RNA_DNAm
ENSG00000004939.16	SLC4A1	BaseMal	DNAm
ENSG00000005020.13	SKAP2	MalRec	UnAdj
ENSG00000005059.16	MCUB	BaseMal	UnAdj
ENSG00000005059.16	MCUB	MalRec	UnAdj
ENSG00000005100.13	DHX33	BaseMal	DNAm
ENSG00000005206.17	SPPL2B	MalRec	UnAdj
ENSG00000005249.13	PRKAR2B	MalRec	UnAdj
ENSG00000005381.8	MPO	BaseMal	RNA_DNAm_UnAdj
ENSG00000005381.8	MPO	MalRec	RNA_DNAm_UnAdj
ENSG00000005448.17	WDR54	MalRec	UnAdj
ENSG00000005448.17	WDR54	BaseMal	UnAdj
ENSG00000005471.19	ABCB4	BaseMal	UnAdj
ENSG00000005844.19	ITGAL	MalRec	RNA
ENSG00000005844.19	ITGAL	BaseMal	RNA
ENSG00000006025.12	OSBPL7	MalRec	UnAdj
ENSG00000006459.11	KDM7A	BaseMal	RNA_DNAm_UnAdj
ENSG00000006459.11	KDM7A	MalRec	RNA_DNAm_UnAdj
ENSG00000006576.16	PHTF2	BaseMal	DNAm
ENSG00000006704.11	GTF2IRD1	MalRec	UnAdj
ENSG00000007264.15	MATK	BaseMal	UnAdj
ENSG00000007264.15	MATK	MalRec	UnAdj
ENSG00000007314.12	SCN4A	BaseMal	UnAdj
ENSG00000007314.12	SCN4A	MalRec	UnAdj
ENSG00000007392.17	LUC7L	MalRec	UnAdj
ENSG00000007402.12	CACNA2D2	BaseMal	RNA_DNAm_UnAdj
ENSG00000007402.12	CACNA2D2	MalRec	DNAm_UnAdj
ENSG00000007866.22	TEAD3	BaseMal	DNAm
ENSG00000007866.22	TEAD3	MalRec	DNAm
ENSG00000007968.7	E2F2	BaseMal	UnAdj
ENSG00000007968.7	E2F2	MalRec	DNAm_UnAdj
ENSG00000008130.15	NADK	MalRec	UnAdj
ENSG00000008226.20	DLEC1	MalRec	UnAdj
ENSG00000008394.13	MGST1	MalRec	UnAdj
ENSG00000008394.13	MGST1	BaseMal	UnAdj
ENSG00000008441.19	NFIX	BaseMal	DNAm_UnAdj
ENSG00000008441.19	NFIX	MalRec	DNAm_UnAdj
ENSG00000008516.18	MMP25	BaseMal	UnAdj
ENSG00000008516.18	MMP25	MalRec	UnAdj
ENSG00000009694.13	TENM1	BaseMal	UnAdj
ENSG00000009694.13	TENM1	MalRec	UnAdj
ENSG00000010030.14	ETV7	BaseMal	UnAdj
ENSG00000010295.20	IFFO1	MalRec	UnAdj_RNA
ENSG00000010310.9	GIPR	MalRec	UnAdj
ENSG00000010310.9	GIPR	BaseMal	UnAdj
ENSG00000010319.7	SEMA3G	BaseMal	UnAdj
ENSG00000010319.7	SEMA3G	MalRec	UnAdj
ENSG00000010327.10	STAB1	MalRec	UnAdj
ENSG00000011258.16	MBTD1	BaseMal	DNAm_UnAdj
ENSG00000011258.16	MBTD1	MalRec	UnAdj
ENSG00000011275.19	RNF216	BaseMal	UnAdj
ENSG00000011275.19	RNF216	MalRec	UnAdj
ENSG00000011426.11	ANLN	MalRec	UnAdj
ENSG00000011451.21	WIZ	MalRec	DNAm
ENSG00000011451.21	WIZ	BaseMal	RNA_DNAm_UnAdj
ENSG00000011590.14	ZBTB32	MalRec	UnAdj
ENSG00000011590.14	ZBTB32	BaseMal	UnAdj
ENSG00000012223.13	LTF	MalRec	UnAdj
ENSG00000012223.13	LTF	BaseMal	UnAdj
ENSG00000013306.16	SLC25A39	BaseMal	DNAm
ENSG00000013306.16	SLC25A39	MalRec	RNA_DNAm
ENSG00000013364.19	MVP	BaseMal	RNA_DNAm_UnAdj
ENSG00000013364.19	MVP	MalRec	RNA_DNAm_UnAdj
ENSG00000013441.17	CLK1	BaseMal	DNAm
ENSG00000013725.14	CD6	MalRec	UnAdj
ENSG00000014257.16	ACP3	MalRec	UnAdj
ENSG00000015133.20	CCDC88C	MalRec	UnAdj
ENSG00000015171.20	ZMYND11	BaseMal	UnAdj
ENSG00000015171.20	ZMYND11	MalRec	UnAdj
ENSG00000015520.15	NPC1L1	BaseMal	DNAm
ENSG00000017483.16	SLC38A5	BaseMal	DNAm
ENSG00000019169.11	MARCO	BaseMal	RNA_DNAm_UnAdj
ENSG00000019169.11	MARCO	MalRec	RNA_DNAm_UnAdj
ENSG00000020922.13	MRE11	MalRec	UnAdj_RNA
ENSG00000020922.13	MRE11	BaseMal	RNA_DNAm_UnAdj
ENSG00000021355.13	SERPINB1	BaseMal	RNA_DNAm_UnAdj
ENSG00000021355.13	SERPINB1	MalRec	DNAm_UnAdj
ENSG00000021762.20	OSBPL5	MalRec	RNA_DNAm
ENSG00000021762.20	OSBPL5	BaseMal	RNA_DNAm
ENSG00000022840.17	RNF10	BaseMal	DNAm
ENSG00000022840.17	RNF10	MalRec	DNAm
ENSG00000023892.11	DEF6	MalRec	UnAdj_RNA
ENSG00000025156.13	HSF2	BaseMal	DNAm_UnAdj
ENSG00000026103.23	FAS	BaseMal	RNA_DNAm_UnAdj
ENSG00000026103.23	FAS	MalRec	RNA_DNAm_UnAdj
ENSG00000026751.17	SLAMF7	BaseMal	UnAdj
ENSG00000026751.17	SLAMF7	MalRec	UnAdj
ENSG00000026950.17	BTN3A1	BaseMal	RNA_DNAm_UnAdj
ENSG00000026950.17	BTN3A1	MalRec	RNA_DNAm_UnAdj
ENSG00000027075.17	PRKCH	BaseMal	UnAdj
ENSG00000027075.17	PRKCH	MalRec	UnAdj
ENSG00000029153.15	BMAL2	MalRec	UnAdj
ENSG00000029153.15	BMAL2	BaseMal	UnAdj
ENSG00000029534.21	ANK1	BaseMal	DNAm
ENSG00000029534.21	ANK1	MalRec	DNAm
ENSG00000029725.17	RABEP1	BaseMal	UnAdj
ENSG00000029725.17	RABEP1	MalRec	UnAdj
ENSG00000030419.17	IKZF2	MalRec	UnAdj
ENSG00000032219.19	ARID4A	BaseMal	DNAm_UnAdj
ENSG00000032219.19	ARID4A	MalRec	DNAm_UnAdj
ENSG00000032444.17	PNPLA6	MalRec	UnAdj
ENSG00000032444.17	PNPLA6	BaseMal	UnAdj
ENSG00000033050.9	ABCF2	BaseMal	DNAm
ENSG00000033867.17	SLC4A7	BaseMal	UnAdj_RNA
ENSG00000034713.8	GABARAPL2	BaseMal	DNAm
ENSG00000034713.8	GABARAPL2	MalRec	DNAm
ENSG00000035115.22	SH3YL1	MalRec	UnAdj
ENSG00000039650.12	PNKP	MalRec	UnAdj
ENSG00000042062.13	RIPOR3	BaseMal	DNAm
ENSG00000042062.13	RIPOR3	MalRec	DNAm
ENSG00000042753.12	AP2S1	MalRec	UnAdj
ENSG00000042753.12	AP2S1	BaseMal	UnAdj
ENSG00000042980.13	ADAM28	MalRec	UnAdj
ENSG00000042980.13	ADAM28	BaseMal	UnAdj
ENSG00000043143.22	JADE2	MalRec	UnAdj
ENSG00000047346.13	ATOSA	MalRec	UnAdj
ENSG00000047346.13	ATOSA	BaseMal	UnAdj
ENSG00000047410.14	TPR	BaseMal	DNAm
ENSG00000047579.20	DTNBP1	MalRec	RNA_DNAm_UnAdj
ENSG00000047579.20	DTNBP1	BaseMal	RNA_DNAm_UnAdj
ENSG00000047597.7	XK	MalRec	RNA_DNAm
ENSG00000047597.7	XK	BaseMal	DNAm
ENSG00000047621.12	C12orf4	MalRec	RNA_DNAm_UnAdj
ENSG00000047621.12	C12orf4	BaseMal	RNA_DNAm_UnAdj
ENSG00000048140.18	TSPAN17	MalRec	DNAm
ENSG00000048140.18	TSPAN17	BaseMal	DNAm_UnAdj
ENSG00000048162.22	NOP16	MalRec	RNA_DNAm_UnAdj
ENSG00000048162.22	NOP16	BaseMal	RNA_DNAm_UnAdj
ENSG00000048405.11	ZNF800	BaseMal	DNAm
ENSG00000048649.14	RSF1	BaseMal	RNA_DNAm_UnAdj
ENSG00000048649.14	RSF1	MalRec	DNAm_UnAdj
ENSG00000049089.15	COL9A2	MalRec	DNAm
ENSG00000049246.15	PER3	MalRec	DNAm_UnAdj
ENSG00000049449.10	RCN1	BaseMal	UnAdj
ENSG00000049449.10	RCN1	MalRec	DNAm_UnAdj
ENSG00000049541.11	RFC2	BaseMal	DNAm_UnAdj
ENSG00000049541.11	RFC2	MalRec	DNAm_UnAdj
ENSG00000049656.14	CLPTM1L	BaseMal	UnAdj
ENSG00000049759.20	NEDD4L	MalRec	DNAm
ENSG00000049759.20	NEDD4L	BaseMal	DNAm
ENSG00000050730.16	TNIP3	BaseMal	RNA_DNAm_UnAdj
ENSG00000050730.16	TNIP3	MalRec	DNAm_UnAdj
ENSG00000050767.18	COL23A1	BaseMal	UnAdj
ENSG00000051382.9	PIK3CB	BaseMal	DNAm
ENSG00000053372.5	MRTO4	MalRec	RNA_DNAm
ENSG00000053372.5	MRTO4	BaseMal	RNA_DNAm_UnAdj
ENSG00000057468.7	MSH4	BaseMal	UnAdj
ENSG00000057468.7	MSH4	MalRec	DNAm_UnAdj
ENSG00000057657.17	PRDM1	MalRec	UnAdj
ENSG00000057704.13	TMCC3	BaseMal	DNAm
ENSG00000058262.10	SEC61A1	BaseMal	UnAdj
ENSG00000058262.10	SEC61A1	MalRec	UnAdj
ENSG00000058272.19	PPP1R12A	BaseMal	DNAm
ENSG00000058799.15	YIPF1	MalRec	DNAm_UnAdj
ENSG00000058799.15	YIPF1	BaseMal	RNA_DNAm_UnAdj
ENSG00000059573.9	ALDH18A1	BaseMal	DNAm
ENSG00000059588.10	TARBP1	MalRec	UnAdj
ENSG00000059728.11	MXD1	MalRec	UnAdj
ENSG00000060138.13	YBX3	BaseMal	RNA_DNAm
ENSG00000060138.13	YBX3	MalRec	RNA_DNAm_UnAdj
ENSG00000060558.4	GNA15	MalRec	UnAdj
ENSG00000061273.18	HDAC7	MalRec	DNAm_UnAdj
ENSG00000062282.15	DGAT2	BaseMal	UnAdj
ENSG00000062282.15	DGAT2	MalRec	UnAdj
ENSG00000062598.18	ELMO2	MalRec	RNA_DNAm_UnAdj
ENSG00000062598.18	ELMO2	BaseMal	RNA_DNAm_UnAdj
ENSG00000063241.8	ISOC2	MalRec	UnAdj
ENSG00000063241.8	ISOC2	BaseMal	UnAdj
ENSG00000064201.16	TSPAN32	MalRec	UnAdj
ENSG00000064201.16	TSPAN32	BaseMal	UnAdj
ENSG00000064601.21	CTSA	BaseMal	RNA_DNAm_UnAdj
ENSG00000064601.21	CTSA	MalRec	RNA_DNAm_UnAdj
ENSG00000064932.16	SBNO2	BaseMal	RNA_DNAm_UnAdj
ENSG00000064932.16	SBNO2	MalRec	RNA_DNAm_UnAdj
ENSG00000065000.19	AP3D1	BaseMal	UnAdj
ENSG00000065029.15	ZNF76	MalRec	UnAdj
ENSG00000065308.5	TRAM2	MalRec	DNAm
ENSG00000065308.5	TRAM2	BaseMal	DNAm_UnAdj
ENSG00000065413.20	ANKRD44	BaseMal	UnAdj
ENSG00000065427.15	KARS1	BaseMal	UnAdj
ENSG00000065427.15	KARS1	MalRec	UnAdj
ENSG00000065485.20	PDIA5	BaseMal	DNAm_UnAdj
ENSG00000065485.20	PDIA5	MalRec	DNAm_UnAdj
ENSG00000065491.8	TBC1D22B	MalRec	RNA_DNAm_UnAdj
ENSG00000065491.8	TBC1D22B	BaseMal	RNA_DNAm_UnAdj
ENSG00000065883.17	CDK13	MalRec	UnAdj
ENSG00000065883.17	CDK13	BaseMal	UnAdj
ENSG00000065911.13	MTHFD2	MalRec	RNA_DNAm_UnAdj
ENSG00000065911.13	MTHFD2	BaseMal	RNA_DNAm_UnAdj
ENSG00000065970.9	FOXJ2	BaseMal	RNA_DNAm
ENSG00000065970.9	FOXJ2	MalRec	RNA_DNAm
ENSG00000065978.19	YBX1	MalRec	UnAdj
ENSG00000066651.20	TRMT11	MalRec	UnAdj
ENSG00000066923.18	STAG3	BaseMal	DNAm
ENSG00000066923.18	STAG3	MalRec	DNAm
ENSG00000066926.13	FECH	BaseMal	DNAm
ENSG00000066926.13	FECH	MalRec	DNAm
ENSG00000067057.18	PFKP	MalRec	DNAm_UnAdj
ENSG00000067057.18	PFKP	BaseMal	DNAm_UnAdj
ENSG00000067191.16	CACNB1	MalRec	UnAdj
ENSG00000067225.20	PKM	MalRec	DNAm_UnAdj
ENSG00000067225.20	PKM	BaseMal	DNAm_UnAdj
ENSG00000067840.13	PDZD4	MalRec	UnAdj
ENSG00000067840.13	PDZD4	BaseMal	UnAdj
ENSG00000068001.14	HYAL2	MalRec	UnAdj
ENSG00000068024.18	HDAC4	MalRec	UnAdj
ENSG00000068024.18	HDAC4	BaseMal	UnAdj
ENSG00000068028.18	RASSF1	MalRec	RNA_DNAm_UnAdj
ENSG00000068028.18	RASSF1	BaseMal	RNA_DNAm_UnAdj
ENSG00000068079.8	IFI35	BaseMal	UnAdj
ENSG00000068097.16	HEATR6	MalRec	RNA_DNAm
ENSG00000068796.19	KIF2A	BaseMal	UnAdj
ENSG00000068796.19	KIF2A	MalRec	UnAdj
ENSG00000069329.18	VPS35	BaseMal	UnAdj
ENSG00000069329.18	VPS35	MalRec	UnAdj
ENSG00000069399.15	BCL3	BaseMal	UnAdj
ENSG00000069399.15	BCL3	MalRec	UnAdj
ENSG00000069493.15	CLEC2D	BaseMal	UnAdj
ENSG00000069493.15	CLEC2D	MalRec	UnAdj
ENSG00000069702.11	TGFBR3	BaseMal	DNAm_UnAdj
ENSG00000069702.11	TGFBR3	MalRec	DNAm_UnAdj
ENSG00000070182.21	SPTB	MalRec	RNA_DNAm
ENSG00000070182.21	SPTB	BaseMal	RNA_DNAm
ENSG00000070404.10	FSTL3	BaseMal	UnAdj
ENSG00000070404.10	FSTL3	MalRec	UnAdj
ENSG00000070526.15	ST6GALNAC1	BaseMal	DNAm
ENSG00000070526.15	ST6GALNAC1	MalRec	DNAm
ENSG00000070614.15	NDST1	MalRec	UnAdj
ENSG00000071539.14	TRIP13	BaseMal	UnAdj
ENSG00000071575.12	TRIB2	BaseMal	DNAm
ENSG00000071655.18	MBD3	MalRec	DNAm
ENSG00000071655.18	MBD3	BaseMal	DNAm
ENSG00000072110.16	ACTN1	BaseMal	RNA_DNAm_UnAdj
ENSG00000072110.16	ACTN1	MalRec	RNA_DNAm_UnAdj
ENSG00000072401.15	UBE2D1	MalRec	UnAdj
ENSG00000072401.15	UBE2D1	BaseMal	UnAdj
ENSG00000072682.20	P4HA2	BaseMal	DNAm_UnAdj
ENSG00000072682.20	P4HA2	MalRec	DNAm_UnAdj
ENSG00000072778.20	ACADVL	MalRec	UnAdj
ENSG00000072864.16	NDE1	BaseMal	UnAdj
ENSG00000072864.16	NDE1	MalRec	UnAdj
ENSG00000073008.15	PVR	MalRec	UnAdj
ENSG00000073008.15	PVR	BaseMal	UnAdj
ENSG00000073331.18	ALPK1	MalRec	UnAdj
ENSG00000073331.18	ALPK1	BaseMal	UnAdj
ENSG00000073350.14	LLGL2	MalRec	DNAm_UnAdj
ENSG00000073350.14	LLGL2	BaseMal	RNA_DNAm_UnAdj
ENSG00000073792.16	IGF2BP2	MalRec	DNAm_UnAdj
ENSG00000073792.16	IGF2BP2	BaseMal	DNAm
ENSG00000073861.3	TBX21	BaseMal	RNA_DNAm_UnAdj
ENSG00000073861.3	TBX21	MalRec	RNA_DNAm_UnAdj
ENSG00000074317.11	SNCB	BaseMal	UnAdj
ENSG00000074370.18	ATP2A3	MalRec	UnAdj
ENSG00000074590.14	NUAK1	BaseMal	UnAdj
ENSG00000074590.14	NUAK1	MalRec	UnAdj
ENSG00000074800.16	ENO1	BaseMal	RNA_DNAm_UnAdj
ENSG00000074800.16	ENO1	MalRec	RNA_DNAm_UnAdj
ENSG00000074842.8	MYDGF	MalRec	UnAdj
ENSG00000074842.8	MYDGF	BaseMal	UnAdj
ENSG00000075142.14	SRI	MalRec	UnAdj
ENSG00000075142.14	SRI	BaseMal	UnAdj
ENSG00000075290.8	WNT8B	MalRec	DNAm
ENSG00000075340.23	ADD2	BaseMal	RNA_DNAm
ENSG00000075340.23	ADD2	MalRec	RNA_DNAm
ENSG00000075826.17	SEC31B	MalRec	DNAm
ENSG00000075826.17	SEC31B	BaseMal	DNAm_UnAdj
ENSG00000075884.14	ARHGAP15	BaseMal	UnAdj
ENSG00000075884.14	ARHGAP15	MalRec	UnAdj
ENSG00000076043.11	REXO2	BaseMal	DNAm
ENSG00000076043.11	REXO2	MalRec	RNA_DNAm
ENSG00000076382.17	SPAG5	MalRec	UnAdj
ENSG00000076555.16	ACACB	BaseMal	DNAm_UnAdj
ENSG00000076555.16	ACACB	MalRec	DNAm_UnAdj
ENSG00000076864.21	RAP1GAP	BaseMal	RNA_DNAm
ENSG00000076864.21	RAP1GAP	MalRec	RNA_DNAm
ENSG00000076928.18	ARHGEF1	MalRec	RNA_DNAm_UnAdj
ENSG00000076928.18	ARHGEF1	BaseMal	RNA_DNAm_UnAdj
ENSG00000077238.14	IL4R	BaseMal	RNA
ENSG00000077312.9	SNRPA	BaseMal	UnAdj
ENSG00000077312.9	SNRPA	MalRec	UnAdj
ENSG00000077463.15	SIRT6	BaseMal	UnAdj
ENSG00000077684.16	JADE1	BaseMal	UnAdj
ENSG00000078140.14	UBE2K	MalRec	UnAdj
ENSG00000078140.14	UBE2K	BaseMal	RNA_DNAm_UnAdj
ENSG00000078269.15	SYNJ2	MalRec	RNA_DNAm
ENSG00000078269.15	SYNJ2	BaseMal	RNA_DNAm
ENSG00000078589.13	P2RY10	MalRec	UnAdj
ENSG00000078589.13	P2RY10	BaseMal	UnAdj
ENSG00000078596.11	ITM2A	BaseMal	UnAdj
ENSG00000078618.23	NRDC	BaseMal	UnAdj
ENSG00000078687.17	TNRC6C	MalRec	UnAdj
ENSG00000078687.17	TNRC6C	BaseMal	UnAdj
ENSG00000078747.16	ITCH	BaseMal	DNAm
ENSG00000079215.15	SLC1A3	BaseMal	DNAm_UnAdj
ENSG00000079215.15	SLC1A3	MalRec	DNAm_UnAdj
ENSG00000079308.20	TNS1	BaseMal	DNAm
ENSG00000079308.20	TNS1	MalRec	DNAm
ENSG00000079335.20	CDC14A	MalRec	UnAdj
ENSG00000079385.23	CEACAM1	BaseMal	DNAm_UnAdj
ENSG00000079385.23	CEACAM1	MalRec	UnAdj
ENSG00000079616.14	KIF22	MalRec	DNAm_UnAdj
ENSG00000079616.14	KIF22	BaseMal	RNA_DNAm_UnAdj
ENSG00000080031.10	PTPRH	BaseMal	UnAdj
ENSG00000080031.10	PTPRH	MalRec	UnAdj
ENSG00000080298.16	RFX3	BaseMal	UnAdj
ENSG00000080493.18	SLC4A4	BaseMal	UnAdj
ENSG00000080824.19	HSP90AA1	MalRec	DNAm_UnAdj
ENSG00000081377.17	CDC14B	MalRec	DNAm_UnAdj
ENSG00000081377.17	CDC14B	BaseMal	UnAdj
ENSG00000082146.13	STRADB	BaseMal	DNAm
ENSG00000082146.13	STRADB	MalRec	DNAm
ENSG00000082196.21	C1QTNF3	BaseMal	UnAdj
ENSG00000082196.21	C1QTNF3	MalRec	UnAdj
ENSG00000082293.13	COL19A1	BaseMal	UnAdj
ENSG00000082293.13	COL19A1	MalRec	UnAdj
ENSG00000082458.12	DLG3	MalRec	UnAdj
ENSG00000082458.12	DLG3	BaseMal	UnAdj
ENSG00000082512.15	TRAF5	MalRec	UnAdj
ENSG00000082512.15	TRAF5	BaseMal	UnAdj
ENSG00000082641.16	NFE2L1	MalRec	UnAdj
ENSG00000083099.11	LYRM2	MalRec	UnAdj
ENSG00000083444.17	PLOD1	MalRec	DNAm_UnAdj
ENSG00000083454.22	P2RX5	MalRec	DNAm
ENSG00000083454.22	P2RX5	BaseMal	DNAm
ENSG00000083838.17	ZNF446	MalRec	UnAdj
ENSG00000084073.10	ZMPSTE24	MalRec	UnAdj
ENSG00000084652.16	TXLNA	BaseMal	RNA_DNAm_UnAdj
ENSG00000084652.16	TXLNA	MalRec	DNAm_UnAdj
ENSG00000084733.11	RAB10	MalRec	UnAdj
ENSG00000084733.11	RAB10	BaseMal	UnAdj
ENSG00000084774.14	CAD	BaseMal	DNAm
ENSG00000085231.14	AK6	MalRec	RNA_DNAm
ENSG00000085741.14	WNT11	MalRec	RNA_DNAm_UnAdj
ENSG00000085788.14	DDHD2	BaseMal	DNAm_UnAdj
ENSG00000085788.14	DDHD2	MalRec	RNA_DNAm_UnAdj
ENSG00000085978.22	ATG16L1	BaseMal	DNAm_UnAdj
ENSG00000085978.22	ATG16L1	MalRec	UnAdj
ENSG00000086061.16	DNAJA1	MalRec	UnAdj
ENSG00000086506.3	HBQ1	MalRec	DNAm
ENSG00000086506.3	HBQ1	BaseMal	DNAm
ENSG00000086598.11	TMED2	MalRec	UnAdj
ENSG00000086730.17	LAT2	BaseMal	DNAm
ENSG00000087077.14	TRIP6	BaseMal	UnAdj
ENSG00000087157.19	PGS1	BaseMal	DNAm_UnAdj
ENSG00000087157.19	PGS1	MalRec	DNAm_UnAdj
ENSG00000087301.9	TXNDC16	BaseMal	DNAm_UnAdj
ENSG00000087301.9	TXNDC16	MalRec	UnAdj
ENSG00000087338.5	GMCL1	BaseMal	DNAm_UnAdj
ENSG00000087338.5	GMCL1	MalRec	DNAm_UnAdj
ENSG00000087586.18	AURKA	BaseMal	UnAdj
ENSG00000088179.9	PTPN4	MalRec	DNAm_UnAdj
ENSG00000088179.9	PTPN4	BaseMal	RNA_DNAm_UnAdj
ENSG00000088808.18	PPP1R13B	BaseMal	UnAdj
ENSG00000088826.18	SMOX	BaseMal	UnAdj
ENSG00000088826.18	SMOX	MalRec	RNA_DNAm_UnAdj
ENSG00000088930.8	XRN2	MalRec	DNAm_UnAdj
ENSG00000088930.8	XRN2	BaseMal	RNA_DNAm_UnAdj
ENSG00000088970.16	KIZ	MalRec	UnAdj
ENSG00000088970.16	KIZ	BaseMal	UnAdj
ENSG00000088992.18	TESC	MalRec	UnAdj
ENSG00000088992.18	TESC	BaseMal	UnAdj
ENSG00000089094.20	KDM2B	BaseMal	UnAdj
ENSG00000089094.20	KDM2B	MalRec	UnAdj
ENSG00000089123.16	TASP1	MalRec	DNAm_UnAdj
ENSG00000089195.15	TRMT6	MalRec	UnAdj
ENSG00000089486.17	CDIP1	MalRec	UnAdj
ENSG00000089692.9	LAG3	MalRec	UnAdj
ENSG00000089692.9	LAG3	BaseMal	UnAdj
ENSG00000089818.18	NECAP1	BaseMal	DNAm
ENSG00000090006.18	LTBP4	MalRec	RNA_DNAm_UnAdj
ENSG00000090006.18	LTBP4	BaseMal	UnAdj
ENSG00000090013.11	BLVRB	BaseMal	DNAm_UnAdj
ENSG00000090013.11	BLVRB	MalRec	RNA_DNAm_UnAdj
ENSG00000090060.19	PAPOLA	BaseMal	DNAm
ENSG00000090097.22	PCBP4	MalRec	UnAdj
ENSG00000090097.22	PCBP4	BaseMal	UnAdj
ENSG00000090266.13	NDUFB2	BaseMal	DNAm_UnAdj
ENSG00000090520.12	DNAJB11	MalRec	UnAdj
ENSG00000091039.17	OSBPL8	MalRec	DNAm
ENSG00000091039.17	OSBPL8	BaseMal	DNAm
ENSG00000091106.19	NLRC4	MalRec	UnAdj
ENSG00000091129.22	NRCAM	BaseMal	UnAdj
ENSG00000091129.22	NRCAM	MalRec	UnAdj
ENSG00000091409.16	ITGA6	BaseMal	RNA_DNAm
ENSG00000091409.16	ITGA6	MalRec	RNA_DNAm
ENSG00000091428.18	RAPGEF4	BaseMal	UnAdj
ENSG00000091428.18	RAPGEF4	MalRec	DNAm_UnAdj
ENSG00000091592.16	NLRP1	BaseMal	UnAdj
ENSG00000091592.16	NLRP1	MalRec	UnAdj
ENSG00000092094.11	OSGEP	MalRec	UnAdj
ENSG00000092199.19	HNRNPC	BaseMal	UnAdj
ENSG00000092199.19	HNRNPC	MalRec	UnAdj
ENSG00000092841.19	MYL6	MalRec	UnAdj
ENSG00000092853.14	CLSPN	BaseMal	UnAdj
ENSG00000092853.14	CLSPN	MalRec	UnAdj
ENSG00000092871.17	RFFL	MalRec	UnAdj
ENSG00000092871.17	RFFL	BaseMal	DNAm_UnAdj
ENSG00000092931.12	MFSD11	BaseMal	UnAdj
ENSG00000092964.18	DPYSL2	MalRec	UnAdj
ENSG00000093134.15	VNN3P	MalRec	UnAdj
ENSG00000094804.12	CDC6	MalRec	UnAdj
ENSG00000095380.11	NANS	MalRec	UnAdj
ENSG00000095380.11	NANS	BaseMal	UnAdj
ENSG00000095932.7	SMIM24	BaseMal	DNAm
ENSG00000096060.15	FKBP5	BaseMal	DNAm_UnAdj
ENSG00000096060.15	FKBP5	MalRec	DNAm_UnAdj
ENSG00000096093.16	EFHC1	MalRec	UnAdj
ENSG00000096093.16	EFHC1	BaseMal	UnAdj
ENSG00000096384.20	HSP90AB1	BaseMal	DNAm_UnAdj
ENSG00000096384.20	HSP90AB1	MalRec	DNAm_UnAdj
ENSG00000097021.20	ACOT7	MalRec	DNAm_UnAdj
ENSG00000097021.20	ACOT7	BaseMal	RNA_DNAm_UnAdj
ENSG00000097046.13	CDC7	BaseMal	DNAm
ENSG00000099194.6	SCD	MalRec	DNAm_UnAdj
ENSG00000099194.6	SCD	BaseMal	DNAm_UnAdj
ENSG00000099622.14	CIRBP	MalRec	DNAm_UnAdj
ENSG00000099622.14	CIRBP	BaseMal	UnAdj
ENSG00000099783.12	HNRNPM	BaseMal	UnAdj
ENSG00000099785.11	MARCHF2	MalRec	UnAdj
ENSG00000099889.14	ARVCF	MalRec	DNAm_UnAdj
ENSG00000099889.14	ARVCF	BaseMal	RNA_DNAm_UnAdj
ENSG00000099910.17	KLHL22	BaseMal	RNA_DNAm_UnAdj
ENSG00000099910.17	KLHL22	MalRec	RNA_DNAm_UnAdj
ENSG00000099917.17	MED15	BaseMal	UnAdj
ENSG00000099917.17	MED15	MalRec	DNAm_UnAdj
ENSG00000099958.15	DERL3	BaseMal	DNAm
ENSG00000099992.16	TBC1D10A	BaseMal	RNA_DNAm_UnAdj
ENSG00000099992.16	TBC1D10A	MalRec	RNA_DNAm_UnAdj
ENSG00000099998.19	GGT5	BaseMal	RNA_DNAm_UnAdj
ENSG00000099998.19	GGT5	MalRec	RNA_DNAm_UnAdj
ENSG00000100027.17	YPEL1	BaseMal	UnAdj
ENSG00000100027.17	YPEL1	MalRec	UnAdj
ENSG00000100060.18	MFNG	MalRec	DNAm_UnAdj
ENSG00000100095.19	SEZ6L	BaseMal	RNA_DNAm
ENSG00000100095.19	SEZ6L	MalRec	RNA
ENSG00000100097.12	LGALS1	MalRec	UnAdj
ENSG00000100097.12	LGALS1	BaseMal	UnAdj
ENSG00000100154.15	TTC28	MalRec	UnAdj
ENSG00000100154.15	TTC28	BaseMal	UnAdj
ENSG00000100207.21	TCF20	BaseMal	UnAdj
ENSG00000100211.11	CBY1	BaseMal	UnAdj
ENSG00000100211.11	CBY1	MalRec	UnAdj
ENSG00000100219.17	XBP1	MalRec	UnAdj
ENSG00000100219.17	XBP1	BaseMal	UnAdj
ENSG00000100225.18	FBXO7	MalRec	DNAm
ENSG00000100241.22	SBF1	MalRec	UnAdj
ENSG00000100242.16	SUN2	BaseMal	RNA_DNAm_UnAdj
ENSG00000100242.16	SUN2	MalRec	RNA_DNAm_UnAdj
ENSG00000100300.18	TSPO	MalRec	UnAdj_RNA
ENSG00000100300.18	TSPO	BaseMal	RNA
ENSG00000100304.13	TTLL12	BaseMal	DNAm
ENSG00000100307.13	CBX7	MalRec	UnAdj
ENSG00000100321.15	SYNGR1	BaseMal	DNAm
ENSG00000100325.15	ASCC2	MalRec	DNAm
ENSG00000100342.21	APOL1	BaseMal	UnAdj
ENSG00000100351.17	GRAP2	MalRec	UnAdj
ENSG00000100351.17	GRAP2	BaseMal	UnAdj
ENSG00000100368.15	CSF2RB	BaseMal	RNA_DNAm_UnAdj
ENSG00000100368.15	CSF2RB	MalRec	RNA_DNAm_UnAdj
ENSG00000100380.15	ST13	BaseMal	DNAm
ENSG00000100380.15	ST13	MalRec	DNAm
ENSG00000100387.9	RBX1	MalRec	UnAdj
ENSG00000100387.9	RBX1	BaseMal	UnAdj
ENSG00000100418.8	DESI1	BaseMal	UnAdj
ENSG00000100448.4	CTSG	BaseMal	UnAdj
ENSG00000100448.4	CTSG	MalRec	DNAm_UnAdj
ENSG00000100462.16	PRMT5	BaseMal	RNA_DNAm_UnAdj
ENSG00000100479.13	POLE2	BaseMal	UnAdj
ENSG00000100554.12	ATP6V1D	BaseMal	UnAdj
ENSG00000100558.9	PLEK2	MalRec	DNAm
ENSG00000100558.9	PLEK2	BaseMal	DNAm
ENSG00000100567.13	PSMA3	BaseMal	UnAdj
ENSG00000100567.13	PSMA3	MalRec	UnAdj
ENSG00000100568.11	VTI1B	BaseMal	UnAdj
ENSG00000100568.11	VTI1B	MalRec	DNAm_UnAdj
ENSG00000100644.17	HIF1A	MalRec	UnAdj
ENSG00000100650.16	SRSF5	BaseMal	DNAm
ENSG00000100804.19	PSMB5	BaseMal	UnAdj
ENSG00000100804.19	PSMB5	MalRec	UnAdj
ENSG00000100911.16	PSME2	BaseMal	UnAdj
ENSG00000100911.16	PSME2	MalRec	UnAdj
ENSG00000100926.15	TM9SF1	MalRec	UnAdj
ENSG00000100968.14	NFATC4	BaseMal	RNA_DNAm
ENSG00000100968.14	NFATC4	MalRec	RNA_DNAm
ENSG00000101057.16	MYBL2	BaseMal	DNAm_UnAdj
ENSG00000101109.12	STK4	MalRec	DNAm_UnAdj
ENSG00000101109.12	STK4	BaseMal	DNAm_UnAdj
ENSG00000101160.15	CTSZ	MalRec	UnAdj
ENSG00000101187.16	SLCO4A1	MalRec	UnAdj
ENSG00000101194.18	SLC17A9	BaseMal	DNAm
ENSG00000101224.18	CDC25B	BaseMal	UnAdj
ENSG00000101224.18	CDC25B	MalRec	UnAdj
ENSG00000101230.6	ISM1	BaseMal	UnAdj
ENSG00000101294.18	HM13	BaseMal	UnAdj
ENSG00000101294.18	HM13	MalRec	UnAdj
ENSG00000101310.17	SEC23B	BaseMal	UnAdj
ENSG00000101331.17	CCM2L	BaseMal	DNAm_UnAdj
ENSG00000101331.17	CCM2L	MalRec	RNA_DNAm_UnAdj
ENSG00000101336.18	HCK	BaseMal	UnAdj
ENSG00000101336.18	HCK	MalRec	UnAdj
ENSG00000101346.14	POFUT1	BaseMal	UnAdj
ENSG00000101444.13	AHCY	BaseMal	UnAdj
ENSG00000101444.13	AHCY	MalRec	DNAm_UnAdj
ENSG00000101605.14	MYOM1	BaseMal	DNAm
ENSG00000101752.12	MIB1	MalRec	RNA_DNAm_UnAdj
ENSG00000101752.12	MIB1	BaseMal	UnAdj
ENSG00000101842.14	VSIG1	MalRec	RNA_DNAm_UnAdj
ENSG00000101842.14	VSIG1	BaseMal	DNAm_UnAdj
ENSG00000101911.13	PRPS2	BaseMal	UnAdj
ENSG00000101916.12	TLR8	MalRec	UnAdj
ENSG00000101935.12	AMMECR1	BaseMal	UnAdj
ENSG00000101935.12	AMMECR1	MalRec	UnAdj
ENSG00000102057.10	KCND1	MalRec	DNAm_UnAdj
ENSG00000102057.10	KCND1	BaseMal	DNAm_UnAdj
ENSG00000102096.9	PIM2	BaseMal	DNAm
ENSG00000102096.9	PIM2	MalRec	DNAm
ENSG00000102098.19	SCML2	MalRec	DNAm_UnAdj
ENSG00000102100.16	SLC35A2	MalRec	DNAm_UnAdj
ENSG00000102100.16	SLC35A2	BaseMal	RNA_DNAm_UnAdj
ENSG00000102119.12	EMD	BaseMal	DNAm
ENSG00000102144.15	PGK1	MalRec	RNA_DNAm_UnAdj
ENSG00000102144.15	PGK1	BaseMal	RNA_DNAm_UnAdj
ENSG00000102145.15	GATA1	MalRec	DNAm
ENSG00000102145.15	GATA1	BaseMal	DNAm
ENSG00000102158.22	MAGT1	BaseMal	UnAdj
ENSG00000102181.21	CD99L2	MalRec	DNAm
ENSG00000102245.8	CD40LG	BaseMal	RNA_DNAm_UnAdj
ENSG00000102245.8	CD40LG	MalRec	RNA_DNAm_UnAdj
ENSG00000102312.24	PORCN	MalRec	UnAdj
ENSG00000102312.24	PORCN	BaseMal	UnAdj
ENSG00000102316.17	MAGED2	MalRec	DNAm
ENSG00000102471.15	NDFIP2	BaseMal	DNAm
ENSG00000102471.15	NDFIP2	MalRec	DNAm
ENSG00000102543.14	CDADC1	BaseMal	UnAdj
ENSG00000102554.14	KLF5	BaseMal	UnAdj
ENSG00000102554.14	KLF5	MalRec	UnAdj
ENSG00000102580.15	DNAJC3	BaseMal	UnAdj
ENSG00000102580.15	DNAJC3	MalRec	RNA_DNAm_UnAdj
ENSG00000102595.21	UGGT2	MalRec	UnAdj
ENSG00000102678.7	FGF9	MalRec	UnAdj
ENSG00000102678.7	FGF9	BaseMal	UnAdj
ENSG00000102755.12	FLT1	BaseMal	UnAdj
ENSG00000102755.12	FLT1	MalRec	UnAdj
ENSG00000102763.18	VWA8	BaseMal	DNAm_UnAdj
ENSG00000102878.18	HSF4	BaseMal	DNAm_UnAdj
ENSG00000102878.18	HSF4	MalRec	DNAm
ENSG00000102890.16	ELMO3	BaseMal	DNAm
ENSG00000102897.10	LYRM1	BaseMal	UnAdj
ENSG00000102898.12	NUTF2	MalRec	UnAdj
ENSG00000102898.12	NUTF2	BaseMal	UnAdj
ENSG00000102931.8	ARL2BP	MalRec	DNAm_UnAdj
ENSG00000102934.10	PLLP	MalRec	UnAdj
ENSG00000102974.16	CTCF	MalRec	RNA_DNAm_UnAdj
ENSG00000102974.16	CTCF	BaseMal	RNA_DNAm_UnAdj
ENSG00000102984.15	ZNF821	BaseMal	UnAdj
ENSG00000102984.15	ZNF821	MalRec	UnAdj
ENSG00000103005.12	USB1	MalRec	DNAm_UnAdj
ENSG00000103005.12	USB1	BaseMal	DNAm_UnAdj
ENSG00000103064.15	SLC7A6	MalRec	UnAdj
ENSG00000103126.15	AXIN1	MalRec	UnAdj
ENSG00000103145.11	HCFC1R1	MalRec	RNA_DNAm_UnAdj
ENSG00000103148.17	NPRL3	MalRec	DNAm
ENSG00000103148.17	NPRL3	BaseMal	DNAm
ENSG00000103199.14	ZNF500	MalRec	UnAdj
ENSG00000103199.14	ZNF500	BaseMal	UnAdj
ENSG00000103363.16	ELOB	MalRec	UnAdj
ENSG00000103363.16	ELOB	BaseMal	UnAdj
ENSG00000103429.11	BFAR	BaseMal	DNAm
ENSG00000103472.10	RRN3P2	BaseMal	DNAm
ENSG00000103495.15	MAZ	MalRec	UnAdj
ENSG00000103550.14	KNOP1	BaseMal	DNAm
ENSG00000103569.10	AQP9	MalRec	UnAdj
ENSG00000103642.12	LACTB	MalRec	UnAdj
ENSG00000103642.12	LACTB	BaseMal	UnAdj
ENSG00000103647.13	CORO2B	BaseMal	DNAm
ENSG00000103811.18	CTSH	MalRec	UnAdj
ENSG00000103876.14	FAH	BaseMal	UnAdj
ENSG00000103876.14	FAH	MalRec	DNAm_UnAdj
ENSG00000103966.11	EHD4	BaseMal	UnAdj
ENSG00000103966.11	EHD4	MalRec	UnAdj
ENSG00000104177.19	MYEF2	BaseMal	UnAdj
ENSG00000104177.19	MYEF2	MalRec	UnAdj
ENSG00000104231.11	ZFAND1	MalRec	UnAdj
ENSG00000104356.11	POP1	BaseMal	UnAdj
ENSG00000104375.17	STK3	MalRec	DNAm_UnAdj
ENSG00000104432.14	IL7	MalRec	DNAm
ENSG00000104490.18	NCALD	MalRec	DNAm_UnAdj
ENSG00000104490.18	NCALD	BaseMal	RNA_DNAm_UnAdj
ENSG00000104522.16	GFUS	BaseMal	DNAm
ENSG00000104522.16	GFUS	MalRec	DNAm
ENSG00000104549.12	SQLE	BaseMal	UnAdj
ENSG00000104549.12	SQLE	MalRec	UnAdj
ENSG00000104613.12	INTS10	BaseMal	RNA_DNAm_UnAdj
ENSG00000104613.12	INTS10	MalRec	RNA_DNAm_UnAdj
ENSG00000104635.15	SLC39A14	MalRec	DNAm
ENSG00000104635.15	SLC39A14	BaseMal	DNAm
ENSG00000104660.19	LEPROTL1	BaseMal	DNAm_UnAdj
ENSG00000104660.19	LEPROTL1	MalRec	DNAm_UnAdj
ENSG00000104691.16	UBXN8	BaseMal	DNAm_UnAdj
ENSG00000104738.18	MCM4	BaseMal	UnAdj
ENSG00000104805.16	NUCB1	MalRec	RNA_DNAm_UnAdj
ENSG00000104805.16	NUCB1	BaseMal	RNA_DNAm_UnAdj
ENSG00000104870.13	FCGRT	BaseMal	DNAm
ENSG00000104872.11	PIH1D1	MalRec	UnAdj
ENSG00000104881.16	PPP1R13L	BaseMal	DNAm
ENSG00000104892.17	KLC3	BaseMal	DNAm
ENSG00000104892.17	KLC3	MalRec	DNAm
ENSG00000104894.12	CD37	MalRec	UnAdj
ENSG00000104894.12	CD37	BaseMal	UnAdj
ENSG00000104897.10	SF3A2	MalRec	UnAdj
ENSG00000104897.10	SF3A2	BaseMal	UnAdj
ENSG00000104904.12	OAZ1	MalRec	UnAdj
ENSG00000104907.13	TRMT1	BaseMal	DNAm
ENSG00000104918.8	RETN	BaseMal	RNA_DNAm_UnAdj
ENSG00000104918.8	RETN	MalRec	RNA_DNAm_UnAdj
ENSG00000104951.16	IL4I1	MalRec	UnAdj
ENSG00000104951.16	IL4I1	BaseMal	UnAdj
ENSG00000104964.15	TLE5	BaseMal	UnAdj
ENSG00000104964.15	TLE5	MalRec	UnAdj
ENSG00000104972.16	LILRB1	BaseMal	UnAdj
ENSG00000104972.16	LILRB1	MalRec	DNAm_UnAdj
ENSG00000104974.12	LILRA1	BaseMal	UnAdj
ENSG00000104974.12	LILRA1	MalRec	UnAdj
ENSG00000105088.9	OLFM2	MalRec	RNA_DNAm_UnAdj
ENSG00000105122.13	RASAL3	MalRec	UnAdj
ENSG00000105219.10	CCNP	MalRec	DNAm
ENSG00000105220.17	GPI	MalRec	UnAdj
ENSG00000105220.17	GPI	BaseMal	UnAdj
ENSG00000105227.16	PRX	MalRec	UnAdj
ENSG00000105246.6	EBI3	BaseMal	RNA_DNAm_UnAdj
ENSG00000105246.6	EBI3	MalRec	RNA_DNAm_UnAdj
ENSG00000105251.11	SHD	MalRec	DNAm_UnAdj
ENSG00000105251.11	SHD	BaseMal	UnAdj
ENSG00000105254.12	TBCB	BaseMal	UnAdj
ENSG00000105255.11	FSD1	MalRec	DNAm
ENSG00000105281.12	SLC1A5	MalRec	DNAm_UnAdj
ENSG00000105281.12	SLC1A5	BaseMal	DNAm_UnAdj
ENSG00000105289.15	TJP3	MalRec	UnAdj
ENSG00000105516.11	DBP	BaseMal	RNA_DNAm_UnAdj
ENSG00000105516.11	DBP	MalRec	RNA_DNAm_UnAdj
ENSG00000105610.6	KLF1	BaseMal	DNAm
ENSG00000105610.6	KLF1	MalRec	DNAm
ENSG00000105617.4	LENG1	BaseMal	UnAdj
ENSG00000105639.20	JAK3	BaseMal	RNA_DNAm_UnAdj
ENSG00000105639.20	JAK3	MalRec	RNA_DNAm_UnAdj
ENSG00000105643.11	ARRDC2	MalRec	UnAdj
ENSG00000105643.11	ARRDC2	BaseMal	UnAdj
ENSG00000105676.14	ARMC6	BaseMal	DNAm_UnAdj
ENSG00000105699.17	LSR	MalRec	UnAdj
ENSG00000105701.16	FKBP8	MalRec	DNAm
ENSG00000105701.16	FKBP8	BaseMal	DNAm
ENSG00000105711.14	SCN1B	BaseMal	RNA_DNAm_UnAdj
ENSG00000105771.14	SMG9	BaseMal	DNAm_UnAdj
ENSG00000105866.15	SP4	BaseMal	UnAdj
ENSG00000105887.11	MTPN	MalRec	UnAdj
ENSG00000106003.14	LFNG	BaseMal	DNAm
ENSG00000106003.14	LFNG	MalRec	DNAm
ENSG00000106012.18	IQCE	MalRec	UnAdj
ENSG00000106012.18	IQCE	BaseMal	UnAdj
ENSG00000106123.12	EPHB6	BaseMal	UnAdj
ENSG00000106123.12	EPHB6	MalRec	UnAdj
ENSG00000106211.10	HSPB1	MalRec	DNAm_UnAdj
ENSG00000106211.10	HSPB1	BaseMal	DNAm_UnAdj
ENSG00000106299.8	WASL	BaseMal	DNAm
ENSG00000106305.10	AIMP2	MalRec	DNAm_UnAdj
ENSG00000106305.10	AIMP2	BaseMal	RNA_DNAm_UnAdj
ENSG00000106348.18	IMPDH1	BaseMal	UnAdj
ENSG00000106348.18	IMPDH1	MalRec	UnAdj
ENSG00000106397.12	PLOD3	MalRec	UnAdj
ENSG00000106526.11	ACTR3C	BaseMal	RNA_DNAm_UnAdj
ENSG00000106526.11	ACTR3C	MalRec	RNA_DNAm_UnAdj
ENSG00000106546.14	AHR	MalRec	UnAdj
ENSG00000106565.18	TMEM176B	MalRec	UnAdj
ENSG00000106617.15	PRKAG2	MalRec	DNAm
ENSG00000106638.18	TBL2	BaseMal	UnAdj
ENSG00000106771.13	TMEM245	BaseMal	UnAdj
ENSG00000106771.13	TMEM245	MalRec	UnAdj
ENSG00000106799.13	TGFBR1	BaseMal	UnAdj
ENSG00000106799.13	TGFBR1	MalRec	UnAdj
ENSG00000106803.10	SEC61B	MalRec	UnAdj
ENSG00000106803.10	SEC61B	BaseMal	UnAdj
ENSG00000106948.17	AKNA	BaseMal	UnAdj
ENSG00000106948.17	AKNA	MalRec	UnAdj
ENSG00000107262.26	BAG1	MalRec	DNAm_UnAdj
ENSG00000107262.26	BAG1	BaseMal	DNAm
ENSG00000107281.10	NPDC1	MalRec	DNAm
ENSG00000107281.10	NPDC1	BaseMal	RNA_DNAm
ENSG00000107331.18	ABCA2	BaseMal	UnAdj
ENSG00000107362.14	ABHD17B	BaseMal	DNAm_UnAdj
ENSG00000107485.18	GATA3	BaseMal	UnAdj
ENSG00000107485.18	GATA3	MalRec	DNAm_UnAdj
ENSG00000107679.15	PLEKHA1	MalRec	DNAm_UnAdj
ENSG00000107679.15	PLEKHA1	BaseMal	UnAdj
ENSG00000107771.17	CCSER2	BaseMal	UnAdj
ENSG00000107771.17	CCSER2	MalRec	UnAdj
ENSG00000107829.15	FBXW4	MalRec	UnAdj
ENSG00000107829.15	FBXW4	BaseMal	UnAdj
ENSG00000107897.20	ACBD5	MalRec	DNAm
ENSG00000107897.20	ACBD5	BaseMal	RNA_DNAm_UnAdj
ENSG00000107949.17	BCCIP	BaseMal	UnAdj
ENSG00000107949.17	BCCIP	MalRec	UnAdj
ENSG00000107968.10	MAP3K8	MalRec	UnAdj
ENSG00000108091.11	CCDC6	BaseMal	UnAdj
ENSG00000108306.13	FBXL20	BaseMal	UnAdj_RNA
ENSG00000108312.15	UBTF	BaseMal	RNA_DNAm_UnAdj
ENSG00000108312.15	UBTF	MalRec	RNA_DNAm_UnAdj
ENSG00000108342.13	CSF3	BaseMal	UnAdj
ENSG00000108474.17	PIGL	BaseMal	RNA_DNAm_UnAdj
ENSG00000108474.17	PIGL	MalRec	DNAm_UnAdj
ENSG00000108515.18	ENO3	BaseMal	DNAm
ENSG00000108582.12	CPD	MalRec	RNA_DNAm_UnAdj
ENSG00000108582.12	CPD	BaseMal	RNA_DNAm_UnAdj
ENSG00000108669.17	CYTH1	BaseMal	UnAdj
ENSG00000108669.17	CYTH1	MalRec	UnAdj
ENSG00000108773.11	KAT2A	BaseMal	DNAm
ENSG00000108797.12	CNTNAP1	MalRec	DNAm
ENSG00000108797.12	CNTNAP1	BaseMal	RNA_DNAm
ENSG00000108799.13	EZH1	MalRec	UnAdj
ENSG00000108829.10	LRRC59	BaseMal	RNA_DNAm_UnAdj
ENSG00000108829.10	LRRC59	MalRec	RNA_DNAm_UnAdj
ENSG00000108840.16	HDAC5	MalRec	UnAdj
ENSG00000108854.16	SMURF2	MalRec	DNAm_UnAdj
ENSG00000108854.16	SMURF2	BaseMal	DNAm_UnAdj
ENSG00000108861.9	DUSP3	MalRec	RNA_DNAm_UnAdj
ENSG00000108861.9	DUSP3	BaseMal	RNA_DNAm_UnAdj
ENSG00000108950.12	FAM20A	MalRec	UnAdj
ENSG00000108950.12	FAM20A	BaseMal	UnAdj
ENSG00000108953.17	YWHAE	BaseMal	UnAdj
ENSG00000108953.17	YWHAE	MalRec	UnAdj
ENSG00000108960.9	MMD	MalRec	RNA_DNAm
ENSG00000109062.12	SLC9A3R1	MalRec	RNA_DNAm
ENSG00000109084.14	TMEM97	BaseMal	RNA_DNAm_UnAdj
ENSG00000109118.14	PHF12	BaseMal	DNAm_UnAdj
ENSG00000109118.14	PHF12	MalRec	DNAm_UnAdj
ENSG00000109220.11	CHIC2	BaseMal	DNAm
ENSG00000109220.11	CHIC2	MalRec	DNAm
ENSG00000109323.11	MANBA	BaseMal	DNAm
ENSG00000109332.20	UBE2D3	MalRec	UnAdj
ENSG00000109519.13	GRPEL1	MalRec	UnAdj
ENSG00000109684.16	CLNK	MalRec	UnAdj
ENSG00000109684.16	CLNK	BaseMal	UnAdj
ENSG00000109787.13	KLF3	MalRec	UnAdj
ENSG00000109787.13	KLF3	BaseMal	UnAdj
ENSG00000110002.16	VWA5A	MalRec	DNAm_UnAdj
ENSG00000110002.16	VWA5A	BaseMal	RNA_DNAm_UnAdj
ENSG00000110013.13	SIAE	MalRec	DNAm_UnAdj
ENSG00000110013.13	SIAE	BaseMal	DNAm_UnAdj
ENSG00000110079.19	MS4A4A	BaseMal	UnAdj
ENSG00000110079.19	MS4A4A	MalRec	UnAdj
ENSG00000110080.20	ST3GAL4	BaseMal	DNAm
ENSG00000110090.13	CPT1A	MalRec	UnAdj
ENSG00000110104.13	CCDC86	BaseMal	RNA_DNAm_UnAdj
ENSG00000110104.13	CCDC86	MalRec	RNA_DNAm_UnAdj
ENSG00000110218.9	PANX1	BaseMal	UnAdj
ENSG00000110218.9	PANX1	MalRec	UnAdj
ENSG00000110237.5	ARHGEF17	MalRec	UnAdj
ENSG00000110318.15	CEP126	MalRec	UnAdj
ENSG00000110318.15	CEP126	BaseMal	UnAdj
ENSG00000110422.12	HIPK3	BaseMal	DNAm
ENSG00000110427.17	KIAA1549L	MalRec	UnAdj
ENSG00000110448.11	CD5	MalRec	UnAdj
ENSG00000110448.11	CD5	BaseMal	UnAdj
ENSG00000110455.14	ACCS	BaseMal	UnAdj
ENSG00000110455.14	ACCS	MalRec	UnAdj
ENSG00000110514.19	MADD	BaseMal	DNAm_UnAdj
ENSG00000110514.19	MADD	MalRec	DNAm
ENSG00000110583.13	NAA40	BaseMal	UnAdj
ENSG00000110583.13	NAA40	MalRec	UnAdj
ENSG00000110619.18	CARS1	BaseMal	UnAdj
ENSG00000110665.12	C11orf21	MalRec	RNA_DNAm_UnAdj
ENSG00000110665.12	C11orf21	BaseMal	RNA_DNAm_UnAdj
ENSG00000110693.19	SOX6	MalRec	RNA_DNAm
ENSG00000110693.19	SOX6	BaseMal	RNA_DNAm
ENSG00000110917.8	MLEC	MalRec	DNAm
ENSG00000110917.8	MLEC	BaseMal	DNAm
ENSG00000111012.10	CYP27B1	BaseMal	UnAdj
ENSG00000111276.12	CDKN1B	MalRec	RNA_DNAm_UnAdj
ENSG00000111276.12	CDKN1B	BaseMal	RNA_DNAm_UnAdj
ENSG00000111371.16	SLC38A1	BaseMal	UnAdj
ENSG00000111371.16	SLC38A1	MalRec	UnAdj
ENSG00000111640.15	GAPDH	MalRec	UnAdj
ENSG00000111652.10	COPS7A	MalRec	UnAdj
ENSG00000111674.9	ENO2	MalRec	UnAdj
ENSG00000111678.11	C12orf57	MalRec	UnAdj
ENSG00000111684.11	LPCAT3	BaseMal	DNAm_UnAdj
ENSG00000111684.11	LPCAT3	MalRec	DNAm_UnAdj
ENSG00000111696.12	NT5DC3	BaseMal	DNAm
ENSG00000111726.13	CMAS	BaseMal	UnAdj
ENSG00000111775.3	COX6A1	MalRec	RNA_DNAm_UnAdj
ENSG00000111796.4	KLRB1	MalRec	UnAdj
ENSG00000111796.4	KLRB1	BaseMal	UnAdj
ENSG00000111863.13	ADTRP	BaseMal	DNAm
ENSG00000111875.8	ASF1A	BaseMal	UnAdj
ENSG00000111879.20	FAM184A	BaseMal	RNA_DNAm_UnAdj
ENSG00000111879.20	FAM184A	MalRec	RNA_DNAm
ENSG00000111885.7	MAN1A1	BaseMal	UnAdj
ENSG00000111885.7	MAN1A1	MalRec	UnAdj
ENSG00000111897.7	SERINC1	BaseMal	DNAm
ENSG00000112031.16	MTRF1L	MalRec	UnAdj
ENSG00000112077.18	RHAG	MalRec	DNAm
ENSG00000112077.18	RHAG	BaseMal	DNAm
ENSG00000112081.17	SRSF3	BaseMal	DNAm
ENSG00000112118.20	MCM3	BaseMal	DNAm
ENSG00000112144.16	CILK1	MalRec	UnAdj
ENSG00000112212.12	TSPO2	MalRec	DNAm
ENSG00000112212.12	TSPO2	BaseMal	DNAm
ENSG00000112297.18	CRYBG1	BaseMal	UnAdj_RNA
ENSG00000112335.15	SNX3	MalRec	DNAm_UnAdj
ENSG00000112335.15	SNX3	BaseMal	DNAm
ENSG00000112394.18	SLC16A10	MalRec	UnAdj
ENSG00000112394.18	SLC16A10	BaseMal	UnAdj
ENSG00000112511.18	PHF1	MalRec	UnAdj
ENSG00000112511.18	PHF1	BaseMal	UnAdj
ENSG00000112576.13	CCND3	MalRec	UnAdj
ENSG00000112576.13	CCND3	BaseMal	UnAdj
ENSG00000112695.13	COX7A2	MalRec	UnAdj
ENSG00000113068.10	PFDN1	MalRec	UnAdj
ENSG00000113068.10	PFDN1	BaseMal	UnAdj
ENSG00000113273.17	ARSB	MalRec	UnAdj
ENSG00000113273.17	ARSB	BaseMal	UnAdj
ENSG00000113328.19	CCNG1	BaseMal	UnAdj
ENSG00000113368.12	LMNB1	BaseMal	RNA_DNAm_UnAdj
ENSG00000113368.12	LMNB1	MalRec	RNA_DNAm_UnAdj
ENSG00000113532.13	ST8SIA4	MalRec	UnAdj
ENSG00000113552.16	GNPDA1	MalRec	RNA_DNAm_UnAdj
ENSG00000113552.16	GNPDA1	BaseMal	RNA_DNAm_UnAdj
ENSG00000113595.15	TRIM23	BaseMal	RNA_DNAm_UnAdj
ENSG00000113595.15	TRIM23	BaseRec	RNA_DNAm_UnAdj
ENSG00000113719.17	ERGIC1	MalRec	UnAdj
ENSG00000113719.17	ERGIC1	BaseMal	UnAdj
ENSG00000113742.14	CPEB4	MalRec	UnAdj
ENSG00000113749.8	HRH2	MalRec	DNAm_UnAdj
ENSG00000113749.8	HRH2	BaseMal	UnAdj
ENSG00000113916.18	BCL6	MalRec	DNAm_UnAdj
ENSG00000113916.18	BCL6	BaseMal	UnAdj
ENSG00000113971.21	NPHP3	BaseMal	UnAdj
ENSG00000114013.16	CD86	BaseMal	DNAm
ENSG00000114023.16	FAM162A	BaseMal	UnAdj
ENSG00000114126.18	TFDP2	BaseMal	UnAdj
ENSG00000114126.18	TFDP2	MalRec	UnAdj
ENSG00000114270.18	COL7A1	BaseMal	UnAdj
ENSG00000114388.14	NPRL2	MalRec	UnAdj
ENSG00000114388.14	NPRL2	BaseMal	UnAdj
ENSG00000114405.11	C3orf14	MalRec	UnAdj
ENSG00000114405.11	C3orf14	BaseMal	UnAdj
ENSG00000114455.14	HHLA2	BaseMal	UnAdj
ENSG00000114541.15	FRMD4B	MalRec	RNA_DNAm_UnAdj
ENSG00000114541.15	FRMD4B	BaseMal	RNA_DNAm_UnAdj
ENSG00000114554.12	PLXNA1	BaseMal	RNA
ENSG00000114626.18	ABTB1	MalRec	UnAdj
ENSG00000114626.18	ABTB1	BaseMal	UnAdj
ENSG00000114737.16	CISH	BaseMal	UnAdj
ENSG00000114779.20	ABHD14B	MalRec	UnAdj
ENSG00000114812.13	VIPR1	MalRec	UnAdj
ENSG00000114812.13	VIPR1	BaseMal	UnAdj
ENSG00000114867.22	EIF4G1	BaseMal	UnAdj
ENSG00000114867.22	EIF4G1	MalRec	UnAdj
ENSG00000114978.18	MOB1A	MalRec	UnAdj
ENSG00000115073.8	ACTR1B	MalRec	UnAdj
ENSG00000115091.12	ACTR3	MalRec	UnAdj
ENSG00000115091.12	ACTR3	BaseMal	UnAdj
ENSG00000115107.20	STEAP3	MalRec	RNA_DNAm_UnAdj
ENSG00000115107.20	STEAP3	BaseMal	UnAdj_RNA
ENSG00000115129.14	TP53I3	MalRec	UnAdj
ENSG00000115233.12	PSMD14	BaseMal	UnAdj
ENSG00000115271.11	GCA	BaseMal	RNA_DNAm_UnAdj
ENSG00000115271.11	GCA	MalRec	RNA_DNAm_UnAdj
ENSG00000115306.16	SPTBN1	BaseMal	UnAdj
ENSG00000115306.16	SPTBN1	MalRec	UnAdj
ENSG00000115350.12	POLE4	MalRec	UnAdj
ENSG00000115350.12	POLE4	BaseMal	UnAdj
ENSG00000115525.18	ST3GAL5	BaseMal	DNAm
ENSG00000115525.18	ST3GAL5	MalRec	DNAm
ENSG00000115541.11	HSPE1	MalRec	DNAm_UnAdj
ENSG00000115548.17	KDM3A	BaseMal	DNAm_UnAdj
ENSG00000115548.17	KDM3A	MalRec	DNAm_UnAdj
ENSG00000115598.10	IL1RL2	MalRec	DNAm
ENSG00000115677.18	HDLBP	BaseMal	DNAm_UnAdj
ENSG00000115935.18	WIPF1	MalRec	DNAm
ENSG00000115935.18	WIPF1	BaseMal	DNAm_UnAdj
ENSG00000116014.10	KISS1R	BaseMal	DNAm
ENSG00000116014.10	KISS1R	MalRec	DNAm
ENSG00000116096.6	SPR	BaseMal	DNAm
ENSG00000116096.6	SPR	MalRec	DNAm_UnAdj
ENSG00000116106.12	EPHA4	MalRec	UnAdj
ENSG00000116106.12	EPHA4	BaseMal	UnAdj
ENSG00000116127.20	ALMS1	BaseMal	DNAm_UnAdj
ENSG00000116133.13	DHCR24	BaseMal	DNAm_UnAdj
ENSG00000116209.12	TMEM59	MalRec	UnAdj
ENSG00000116237.16	ICMT	BaseMal	UnAdj
ENSG00000116337.20	AMPD2	BaseMal	DNAm
ENSG00000116586.12	LAMTOR2	MalRec	UnAdj
ENSG00000116586.12	LAMTOR2	BaseMal	UnAdj
ENSG00000116604.19	MEF2D	MalRec	DNAm
ENSG00000116604.19	MEF2D	BaseMal	DNAm
ENSG00000116649.10	SRM	BaseMal	DNAm
ENSG00000116649.10	SRM	MalRec	DNAm
ENSG00000116663.11	FBXO6	BaseMal	UnAdj
ENSG00000116663.11	FBXO6	MalRec	UnAdj
ENSG00000116667.15	C1orf21	BaseMal	DNAm_UnAdj
ENSG00000116670.15	MAD2L2	BaseMal	DNAm_UnAdj
ENSG00000116670.15	MAD2L2	MalRec	DNAm_UnAdj
ENSG00000116675.16	DNAJC6	BaseMal	DNAm
ENSG00000116675.16	DNAJC6	MalRec	RNA_DNAm
ENSG00000116691.11	MIIP	BaseMal	UnAdj
ENSG00000116691.11	MIIP	MalRec	UnAdj
ENSG00000116852.15	KIF21B	BaseMal	UnAdj
ENSG00000116852.15	KIF21B	MalRec	UnAdj
ENSG00000116871.16	MAP7D1	BaseMal	RNA_DNAm
ENSG00000116871.16	MAP7D1	MalRec	RNA_DNAm
ENSG00000116918.15	TSNAX	MalRec	RNA_DNAm
ENSG00000116918.15	TSNAX	BaseMal	RNA_DNAm_UnAdj
ENSG00000116977.19	LGALS8	BaseMal	RNA_DNAm_UnAdj
ENSG00000116977.19	LGALS8	MalRec	RNA
ENSG00000116983.13	HPCAL4	MalRec	UnAdj
ENSG00000117009.12	KMO	BaseMal	UnAdj
ENSG00000117155.17	SSX2IP	MalRec	DNAm_UnAdj
ENSG00000117155.17	SSX2IP	BaseMal	DNAm_UnAdj
ENSG00000117228.11	GBP1	MalRec	UnAdj
ENSG00000117228.11	GBP1	BaseMal	UnAdj
ENSG00000117281.16	CD160	MalRec	UnAdj
ENSG00000117281.16	CD160	BaseMal	UnAdj
ENSG00000117298.16	ECE1	BaseMal	UnAdj
ENSG00000117298.16	ECE1	MalRec	UnAdj
ENSG00000117308.15	GALE	BaseMal	UnAdj
ENSG00000117308.15	GALE	MalRec	UnAdj
ENSG00000117318.9	ID3	BaseMal	RNA_DNAm_UnAdj
ENSG00000117318.9	ID3	MalRec	DNAm
ENSG00000117335.20	CD46	MalRec	RNA_DNAm
ENSG00000117335.20	CD46	BaseMal	RNA_DNAm
ENSG00000117395.13	EBNA1BP2	BaseMal	UnAdj
ENSG00000117411.18	B4GALT2	BaseMal	DNAm
ENSG00000117448.14	AKR1A1	BaseMal	UnAdj
ENSG00000117450.15	PRDX1	MalRec	DNAm_UnAdj
ENSG00000117450.15	PRDX1	BaseMal	RNA_DNAm_UnAdj
ENSG00000117592.9	PRDX6	MalRec	RNA_DNAm_UnAdj
ENSG00000117592.9	PRDX6	BaseMal	RNA_DNAm_UnAdj
ENSG00000117594.10	HSD11B1	MalRec	DNAm
ENSG00000117594.10	HSD11B1	BaseMal	DNAm
ENSG00000117602.13	RCAN3	MalRec	DNAm_UnAdj
ENSG00000117602.13	RCAN3	BaseMal	DNAm_UnAdj
ENSG00000117616.18	RSRP1	BaseMal	RNA_DNAm_UnAdj
ENSG00000117625.14	RCOR3	MalRec	RNA_DNAm_UnAdj
ENSG00000117625.14	RCOR3	BaseMal	RNA_DNAm_UnAdj
ENSG00000117707.16	PROX1	MalRec	DNAm
ENSG00000117758.14	STX12	MalRec	UnAdj
ENSG00000117859.19	OSBPL9	BaseMal	DNAm
ENSG00000118260.15	CREB1	BaseMal	UnAdj
ENSG00000118482.12	PHF3	BaseMal	DNAm
ENSG00000118503.16	TNFAIP3	BaseMal	DNAm_UnAdj
ENSG00000118507.18	AKAP7	MalRec	RNA
ENSG00000118507.18	AKAP7	BaseMal	RNA_DNAm_UnAdj
ENSG00000118705.17	RPN2	BaseMal	DNAm_UnAdj
ENSG00000118705.17	RPN2	MalRec	DNAm_UnAdj
ENSG00000118922.18	KLF12	BaseMal	UnAdj
ENSG00000118985.16	ELL2	BaseMal	UnAdj
ENSG00000118985.16	ELL2	MalRec	UnAdj
ENSG00000119013.10	NDUFB3	MalRec	UnAdj
ENSG00000119013.10	NDUFB3	BaseMal	UnAdj
ENSG00000119314.16	PTBP3	BaseMal	DNAm
ENSG00000119421.7	NDUFA8	BaseMal	UnAdj
ENSG00000119537.18	KDSR	BaseMal	RNA_DNAm_UnAdj
ENSG00000119537.18	KDSR	MalRec	RNA_DNAm
ENSG00000119640.9	ACYP1	BaseMal	DNAm
ENSG00000119681.12	LTBP2	MalRec	UnAdj
ENSG00000119681.12	LTBP2	BaseMal	UnAdj
ENSG00000119686.10	FLVCR2	MalRec	DNAm_UnAdj
ENSG00000119686.10	FLVCR2	BaseMal	UnAdj
ENSG00000119801.13	YPEL5	BaseMal	DNAm
ENSG00000119812.20	FAM98A	BaseMal	RNA_DNAm_UnAdj
ENSG00000119812.20	FAM98A	MalRec	RNA_DNAm
ENSG00000119986.7	AVPI1	BaseMal	DNAm
ENSG00000120254.16	MTHFD1L	BaseMal	UnAdj
ENSG00000120690.16	ELF1	BaseMal	DNAm
ENSG00000120708.17	TGFBI	BaseMal	DNAm
ENSG00000120833.14	SOCS2	BaseMal	DNAm
ENSG00000120837.8	NFYB	MalRec	UnAdj
ENSG00000120837.8	NFYB	BaseMal	UnAdj
ENSG00000120885.22	CLU	MalRec	RNA_DNAm_UnAdj
ENSG00000120885.22	CLU	BaseMal	RNA_DNAm_UnAdj
ENSG00000120896.14	SORBS3	MalRec	RNA_DNAm_UnAdj
ENSG00000120896.14	SORBS3	BaseMal	RNA_DNAm_UnAdj
ENSG00000120910.15	PPP3CC	MalRec	DNAm_UnAdj
ENSG00000120910.15	PPP3CC	BaseMal	UnAdj
ENSG00000121039.10	RDH10	BaseMal	UnAdj
ENSG00000121060.19	TRIM25	BaseMal	UnAdj
ENSG00000121060.19	TRIM25	MalRec	UnAdj
ENSG00000121297.8	TSHZ3	MalRec	UnAdj
ENSG00000121316.11	PLBD1	BaseMal	UnAdj_RNA
ENSG00000121316.11	PLBD1	MalRec	UnAdj_RNA
ENSG00000121690.11	DEPDC7	BaseMal	UnAdj
ENSG00000121741.17	ZMYM2	BaseMal	DNAm
ENSG00000121743.4	GJA3	BaseMal	DNAm
ENSG00000121753.13	ADGRB2	MalRec	UnAdj
ENSG00000121966.7	CXCR4	MalRec	DNAm_UnAdj
ENSG00000121966.7	CXCR4	BaseMal	RNA_DNAm_UnAdj
ENSG00000122085.17	MTERF4	MalRec	RNA_DNAm_UnAdj
ENSG00000122122.10	SASH3	MalRec	RNA_DNAm
ENSG00000122122.10	SASH3	BaseMal	DNAm
ENSG00000122224.18	LY9	MalRec	UnAdj
ENSG00000122224.18	LY9	BaseMal	UnAdj
ENSG00000122417.15	ODF2L	MalRec	UnAdj
ENSG00000122417.15	ODF2L	BaseMal	UnAdj
ENSG00000122490.19	SLC66A2	MalRec	UnAdj
ENSG00000122557.11	HERPUD2	MalRec	DNAm
ENSG00000122678.17	POLM	BaseMal	UnAdj_RNA
ENSG00000123131.13	PRDX4	MalRec	UnAdj
ENSG00000123131.13	PRDX4	BaseMal	UnAdj
ENSG00000123159.16	GIPC1	BaseMal	RNA_DNAm_UnAdj
ENSG00000123159.16	GIPC1	MalRec	RNA_DNAm_UnAdj
ENSG00000123179.14	EBPL	BaseMal	DNAm
ENSG00000123179.14	EBPL	MalRec	DNAm
ENSG00000123213.23	NLN	BaseMal	UnAdj
ENSG00000123329.20	ARHGAP9	BaseMal	UnAdj
ENSG00000123329.20	ARHGAP9	MalRec	UnAdj
ENSG00000123374.11	CDK2	MalRec	DNAm
ENSG00000123374.11	CDK2	BaseMal	DNAm
ENSG00000123405.14	NFE2	BaseMal	RNA_DNAm_UnAdj
ENSG00000123405.14	NFE2	MalRec	RNA_DNAm_UnAdj
ENSG00000123416.15	TUBA1B	MalRec	UnAdj
ENSG00000123416.15	TUBA1B	BaseMal	UnAdj
ENSG00000123454.12	DBH	MalRec	UnAdj
ENSG00000123575.9	FAM199X	BaseMal	DNAm_UnAdj
ENSG00000123575.9	FAM199X	MalRec	DNAm_UnAdj
ENSG00000123609.11	NMI	BaseMal	UnAdj
ENSG00000123609.11	NMI	MalRec	UnAdj
ENSG00000123610.5	TNFAIP6	MalRec	RNA_DNAm_UnAdj
ENSG00000123610.5	TNFAIP6	BaseMal	UnAdj
ENSG00000123685.9	BATF3	MalRec	UnAdj
ENSG00000123700.5	KCNJ2	MalRec	UnAdj
ENSG00000123700.5	KCNJ2	BaseMal	UnAdj
ENSG00000123933.17	MXD4	MalRec	UnAdj
ENSG00000124098.10	FAM210B	BaseMal	DNAm
ENSG00000124098.10	FAM210B	MalRec	DNAm
ENSG00000124103.10	FAM209A	MalRec	UnAdj
ENSG00000124126.14	PREX1	MalRec	DNAm_UnAdj
ENSG00000124172.10	ATP5F1E	BaseMal	DNAm_UnAdj
ENSG00000124203.7	ZNF831	MalRec	UnAdj
ENSG00000124659.7	TBCC	MalRec	UnAdj
ENSG00000124659.7	TBCC	BaseMal	UnAdj
ENSG00000124766.7	SOX4	BaseMal	DNAm
ENSG00000124772.12	CPNE5	BaseMal	DNAm
ENSG00000124787.14	RPP40	BaseMal	UnAdj
ENSG00000125144.14	MT1G	BaseMal	DNAm_UnAdj
ENSG00000125148.7	MT2A	BaseMal	UnAdj
ENSG00000125148.7	MT2A	MalRec	UnAdj
ENSG00000125304.10	TM9SF2	BaseMal	UnAdj
ENSG00000125304.10	TM9SF2	MalRec	UnAdj
ENSG00000125352.6	RNF113A	BaseMal	RNA_DNAm_UnAdj
ENSG00000125352.6	RNF113A	MalRec	UnAdj
ENSG00000125430.9	HS3ST3B1	BaseMal	RNA_DNAm_UnAdj
ENSG00000125430.9	HS3ST3B1	MalRec	UnAdj
ENSG00000125454.12	SLC25A19	MalRec	DNAm_UnAdj
ENSG00000125454.12	SLC25A19	BaseMal	RNA_DNAm_UnAdj
ENSG00000125505.17	MBOAT7	BaseMal	UnAdj_RNA
ENSG00000125505.17	MBOAT7	MalRec	RNA_DNAm_UnAdj
ENSG00000125520.14	SLC2A4RG	MalRec	DNAm_UnAdj
ENSG00000125520.14	SLC2A4RG	BaseMal	UnAdj
ENSG00000125650.5	PSPN	BaseMal	DNAm
ENSG00000125730.17	C3	MalRec	UnAdj
ENSG00000125730.17	C3	BaseMal	UnAdj
ENSG00000125744.12	RTN2	MalRec	UnAdj
ENSG00000125753.14	VASP	MalRec	UnAdj
ENSG00000125779.24	PANK2	BaseMal	UnAdj
ENSG00000125827.9	TMX4	MalRec	DNAm_UnAdj
ENSG00000125827.9	TMX4	BaseMal	DNAm_UnAdj
ENSG00000125844.17	RRBP1	MalRec	DNAm_UnAdj
ENSG00000125844.17	RRBP1	BaseMal	UnAdj
ENSG00000125869.10	LAMP5	MalRec	DNAm_UnAdj
ENSG00000125869.10	LAMP5	BaseMal	UnAdj
ENSG00000125875.15	TBC1D20	BaseMal	DNAm
ENSG00000125901.6	MRPS26	BaseRec	RNA_DNAm_UnAdj
ENSG00000125901.6	MRPS26	BaseMal	DNAm
ENSG00000125971.17	DYNLRB1	BaseMal	UnAdj
ENSG00000125971.17	DYNLRB1	MalRec	UnAdj
ENSG00000125977.7	EIF2S2	MalRec	UnAdj
ENSG00000125977.7	EIF2S2	BaseMal	UnAdj
ENSG00000126003.7	PLAGL2	MalRec	UnAdj
ENSG00000126003.7	PLAGL2	BaseMal	UnAdj
ENSG00000126067.12	PSMB2	MalRec	UnAdj
ENSG00000126251.7	GPR42	MalRec	DNAm_UnAdj
ENSG00000126251.7	GPR42	BaseMal	UnAdj
ENSG00000126262.5	FFAR2	MalRec	DNAm_UnAdj
ENSG00000126262.5	FFAR2	BaseMal	UnAdj
ENSG00000126266.3	FFAR1	BaseMal	RNA_DNAm
ENSG00000126351.13	THRA	BaseMal	RNA_DNAm_UnAdj
ENSG00000126351.13	THRA	MalRec	RNA_DNAm_UnAdj
ENSG00000126368.6	NR1D1	BaseMal	UnAdj
ENSG00000126464.15	PRR12	MalRec	UnAdj
ENSG00000126464.15	PRR12	BaseMal	UnAdj
ENSG00000126522.17	ASL	MalRec	DNAm
ENSG00000126860.12	EVI2A	MalRec	RNA_DNAm
ENSG00000126860.12	EVI2A	BaseMal	RNA_DNAm
ENSG00000126870.16	DYNC2I1	MalRec	DNAm_UnAdj
ENSG00000126870.16	DYNC2I1	BaseMal	UnAdj
ENSG00000126882.13	FAM78A	MalRec	UnAdj
ENSG00000126903.16	SLC10A3	MalRec	DNAm
ENSG00000127022.16	CANX	MalRec	UnAdj
ENSG00000127022.16	CANX	BaseMal	UnAdj
ENSG00000127152.18	BCL11B	MalRec	DNAm_UnAdj
ENSG00000127152.18	BCL11B	BaseMal	UnAdj
ENSG00000127328.22	RAB3IP	BaseMal	DNAm
ENSG00000127328.22	RAB3IP	MalRec	DNAm
ENSG00000127399.15	LRRC61	BaseMal	DNAm
ENSG00000127418.15	FGFRL1	BaseMal	UnAdj
ENSG00000127528.6	KLF2	BaseMal	RNA_DNAm_UnAdj
ENSG00000127838.15	PNKD	MalRec	UnAdj
ENSG00000127946.17	HIP1	BaseMal	DNAm_UnAdj
ENSG00000127946.17	HIP1	MalRec	DNAm_UnAdj
ENSG00000127954.13	STEAP4	BaseMal	UnAdj
ENSG00000127954.13	STEAP4	MalRec	DNAm_UnAdj
ENSG00000127980.16	PEX1	BaseMal	UnAdj_RNA
ENSG00000128050.9	PAICS	MalRec	RNA_DNAm
ENSG00000128050.9	PAICS	BaseMal	RNA_DNAm_UnAdj
ENSG00000128165.9	ADM2	BaseMal	DNAm_UnAdj
ENSG00000128203.7	ASPHD2	MalRec	DNAm_UnAdj
ENSG00000128203.7	ASPHD2	BaseMal	UnAdj
ENSG00000128228.5	SDF2L1	BaseMal	DNAm_UnAdj
ENSG00000128228.5	SDF2L1	MalRec	UnAdj
ENSG00000128274.17	A4GALT	BaseMal	DNAm
ENSG00000128335.14	APOL2	BaseMal	DNAm_UnAdj
ENSG00000128438.10	TBC1D27P	BaseMal	DNAm
ENSG00000128536.16	CDHR3	MalRec	UnAdj
ENSG00000128536.16	CDHR3	BaseMal	UnAdj
ENSG00000128595.17	CALU	BaseMal	UnAdj
ENSG00000128595.17	CALU	MalRec	DNAm_UnAdj
ENSG00000128609.16	NDUFA5	BaseMal	DNAm_UnAdj
ENSG00000128626.12	MRPS12	BaseMal	RNA_DNAm_UnAdj
ENSG00000128626.12	MRPS12	MalRec	DNAm_UnAdj
ENSG00000128739.23	SNRPN	BaseMal	UnAdj
ENSG00000128973.13	CLN6	BaseMal	UnAdj
ENSG00000129103.19	SUMF2	MalRec	UnAdj
ENSG00000129173.13	E2F8	BaseMal	UnAdj
ENSG00000129244.9	ATP1B2	MalRec	DNAm_UnAdj
ENSG00000129244.9	ATP1B2	BaseMal	DNAm_UnAdj
ENSG00000129255.16	MPDU1	MalRec	UnAdj
ENSG00000129255.16	MPDU1	BaseMal	UnAdj
ENSG00000129355.7	CDKN2D	MalRec	RNA_DNAm_UnAdj
ENSG00000129355.7	CDKN2D	BaseMal	RNA_DNAm_UnAdj
ENSG00000129474.16	AJUBA	BaseMal	UnAdj
ENSG00000129474.16	AJUBA	MalRec	UnAdj
ENSG00000129538.14	RNASE1	BaseMal	DNAm_UnAdj
ENSG00000129538.14	RNASE1	MalRec	DNAm_UnAdj
ENSG00000129559.13	NEDD8	MalRec	UnAdj
ENSG00000130164.14	LDLR	BaseMal	RNA_DNAm_UnAdj
ENSG00000130164.14	LDLR	MalRec	RNA_DNAm_UnAdj
ENSG00000130202.10	NECTIN2	BaseMal	UnAdj_RNA
ENSG00000130202.10	NECTIN2	MalRec	RNA_DNAm_UnAdj
ENSG00000130300.9	PLVAP	MalRec	RNA_DNAm_UnAdj
ENSG00000130303.14	BST2	BaseMal	UnAdj
ENSG00000130303.14	BST2	MalRec	UnAdj
ENSG00000130522.6	JUND	BaseMal	DNAm_UnAdj
ENSG00000130589.16	HELZ2	BaseMal	UnAdj
ENSG00000130600.20	H19	BaseMal	UnAdj
ENSG00000130600.20	H19	MalRec	UnAdj
ENSG00000130656.6	HBZ	BaseMal	DNAm
ENSG00000130714.19	POMT1	BaseMal	UnAdj
ENSG00000130714.19	POMT1	MalRec	RNA_DNAm_UnAdj
ENSG00000130770.18	ATP5IF1	BaseMal	UnAdj
ENSG00000130779.22	CLIP1	BaseMal	UnAdj
ENSG00000130779.22	CLIP1	MalRec	UnAdj
ENSG00000130787.14	HIP1R	BaseMal	UnAdj
ENSG00000130787.14	HIP1R	MalRec	UnAdj
ENSG00000130821.17	SLC6A8	MalRec	RNA_DNAm
ENSG00000130821.17	SLC6A8	BaseMal	DNAm
ENSG00000130830.15	MPP1	MalRec	UnAdj
ENSG00000130921.9	MTRFR	MalRec	UnAdj
ENSG00000130956.14	HABP4	MalRec	UnAdj
ENSG00000130956.14	HABP4	BaseMal	UnAdj
ENSG00000130985.17	UBA1	BaseMal	DNAm
ENSG00000131018.25	SYNE1	BaseMal	UnAdj
ENSG00000131018.25	SYNE1	MalRec	UnAdj
ENSG00000131042.15	LILRB2	MalRec	UnAdj
ENSG00000131067.17	GGT7	MalRec	DNAm_UnAdj
ENSG00000131067.17	GGT7	BaseMal	UnAdj
ENSG00000131089.17	ARHGEF9	BaseMal	UnAdj
ENSG00000131089.17	ARHGEF9	MalRec	UnAdj
ENSG00000131153.9	GINS2	BaseMal	UnAdj
ENSG00000131174.7	COX7B	MalRec	UnAdj
ENSG00000131263.13	RLIM	BaseMal	DNAm
ENSG00000131370.16	SH3BP5	MalRec	RNA_DNAm_UnAdj
ENSG00000131370.16	SH3BP5	BaseMal	RNA_DNAm_UnAdj
ENSG00000131389.18	SLC6A6	BaseMal	DNAm
ENSG00000131401.12	NAPSB	MalRec	UnAdj
ENSG00000131446.17	MGAT1	BaseMal	DNAm
ENSG00000131475.7	VPS25	MalRec	UnAdj
ENSG00000131634.14	TMEM204	MalRec	UnAdj
ENSG00000131759.18	RARA	BaseMal	DNAm
ENSG00000131759.18	RARA	MalRec	DNAm
ENSG00000131779.11	PEX11B	BaseMal	UnAdj
ENSG00000131791.8	PRKAB2	BaseMal	UnAdj
ENSG00000131791.8	PRKAB2	MalRec	UnAdj
ENSG00000131871.15	SELENOS	BaseMal	UnAdj
ENSG00000131871.15	SELENOS	MalRec	UnAdj
ENSG00000131979.20	GCH1	BaseMal	UnAdj
ENSG00000131981.16	LGALS3	MalRec	UnAdj
ENSG00000132002.9	DNAJB1	MalRec	RNA_DNAm_UnAdj
ENSG00000132002.9	DNAJB1	BaseMal	RNA_DNAm_UnAdj
ENSG00000132005.9	RFX1	MalRec	UnAdj
ENSG00000132017.11	DCAF15	BaseMal	DNAm
ENSG00000132017.11	DCAF15	MalRec	DNAm
ENSG00000132185.18	FCRLA	BaseMal	DNAm
ENSG00000132199.20	ENOSF1	MalRec	UnAdj
ENSG00000132341.12	RAN	BaseMal	UnAdj
ENSG00000132341.12	RAN	MalRec	UnAdj
ENSG00000132357.14	CARD6	MalRec	UnAdj
ENSG00000132359.15	RAP1GAP2	BaseMal	DNAm
ENSG00000132481.7	TRIM47	MalRec	DNAm
ENSG00000132669.14	RIN2	MalRec	UnAdj
ENSG00000132694.19	ARHGEF11	BaseMal	UnAdj
ENSG00000132768.14	DPH2	BaseMal	RNA_DNAm
ENSG00000132768.14	DPH2	MalRec	RNA_DNAm
ENSG00000132819.17	RBM38	BaseMal	UnAdj
ENSG00000132823.11	OSER1	BaseMal	DNAm_UnAdj
ENSG00000132963.8	POMP	BaseMal	UnAdj
ENSG00000132963.8	POMP	MalRec	UnAdj
ENSG00000133048.13	CHI3L1	BaseMal	UnAdj
ENSG00000133048.13	CHI3L1	MalRec	UnAdj
ENSG00000133055.10	MYBPH	MalRec	UnAdj
ENSG00000133059.17	DSTYK	BaseMal	UnAdj
ENSG00000133067.18	LGR6	BaseMal	RNA_DNAm_UnAdj
ENSG00000133067.18	LGR6	MalRec	RNA_DNAm_UnAdj
ENSG00000133069.17	TMCC2	MalRec	DNAm
ENSG00000133069.17	TMCC2	BaseMal	DNAm
ENSG00000133313.15	CNDP2	BaseMal	UnAdj
ENSG00000133313.15	CNDP2	MalRec	UnAdj
ENSG00000133392.18	MYH11	MalRec	UnAdj
ENSG00000133392.18	MYH11	BaseMal	UnAdj
ENSG00000133606.11	MKRN1	MalRec	DNAm
ENSG00000133639.6	BTG1	BaseMal	UnAdj
ENSG00000133742.14	CA1	BaseMal	DNAm
ENSG00000133742.14	CA1	MalRec	DNAm
ENSG00000133773.12	CCDC59	BaseMal	UnAdj
ENSG00000133816.18	MICAL2	BaseMal	DNAm
ENSG00000133816.18	MICAL2	MalRec	RNA_DNAm_UnAdj
ENSG00000133858.17	ZFC3H1	BaseMal	RNA_DNAm_UnAdj
ENSG00000133874.2	RNF122	BaseRec	DNAm
ENSG00000133874.2	RNF122	BaseMal	DNAm
ENSG00000134028.14	ADAMDEC1	BaseMal	UnAdj
ENSG00000134061.5	CD180	MalRec	UnAdj
ENSG00000134186.12	PRPF38B	BaseMal	RNA_DNAm_UnAdj
ENSG00000134186.12	PRPF38B	MalRec	UnAdj
ENSG00000134242.16	PTPN22	MalRec	UnAdj
ENSG00000134285.11	FKBP11	BaseMal	RNA_DNAm_UnAdj
ENSG00000134285.11	FKBP11	MalRec	RNA_DNAm_UnAdj
ENSG00000134324.12	LPIN1	BaseMal	RNA_DNAm
ENSG00000134324.12	LPIN1	MalRec	RNA_DNAm
ENSG00000134333.14	LDHA	BaseMal	UnAdj
ENSG00000134333.14	LDHA	MalRec	UnAdj
ENSG00000134460.18	IL2RA	MalRec	RNA_DNAm
ENSG00000134460.18	IL2RA	BaseMal	RNA_DNAm_UnAdj
ENSG00000134470.21	IL15RA	MalRec	RNA_DNAm_UnAdj
ENSG00000134470.21	IL15RA	BaseMal	RNA_DNAm_UnAdj
ENSG00000134575.13	ACP2	BaseMal	UnAdj
ENSG00000134575.13	ACP2	MalRec	UnAdj
ENSG00000134698.11	AGO4	BaseMal	DNAm
ENSG00000134698.11	AGO4	MalRec	DNAm
ENSG00000134758.14	RNF138	BaseMal	DNAm
ENSG00000134779.15	TPGS2	BaseMal	DNAm
ENSG00000134824.14	FADS2	BaseMal	UnAdj
ENSG00000134824.14	FADS2	MalRec	UnAdj
ENSG00000134830.6	C5AR2	MalRec	DNAm
ENSG00000134830.6	C5AR2	BaseMal	DNAm
ENSG00000134851.13	TMEM165	BaseMal	UnAdj
ENSG00000134900.12	TPP2	BaseMal	DNAm_UnAdj
ENSG00000134954.14	ETS1	BaseMal	UnAdj
ENSG00000134954.14	ETS1	MalRec	UnAdj
ENSG00000134955.12	SLC37A2	BaseMal	DNAm
ENSG00000135049.16	AGTPBP1	BaseMal	DNAm
ENSG00000135074.16	ADAM19	BaseMal	DNAm
ENSG00000135094.11	SDS	BaseMal	DNAm
ENSG00000135148.12	TRAFD1	BaseMal	UnAdj
ENSG00000135148.12	TRAFD1	MalRec	UnAdj
ENSG00000135218.19	CD36	MalRec	UnAdj_RNA
ENSG00000135250.17	SRPK2	MalRec	UnAdj
ENSG00000135250.17	SRPK2	BaseMal	DNAm_UnAdj
ENSG00000135269.18	TES	BaseMal	DNAm
ENSG00000135269.18	TES	MalRec	RNA_DNAm
ENSG00000135404.12	CD63	MalRec	UnAdj
ENSG00000135424.19	ITGA7	BaseMal	UnAdj
ENSG00000135424.19	ITGA7	MalRec	DNAm_UnAdj
ENSG00000135469.14	COQ10A	BaseMal	UnAdj
ENSG00000135469.14	COQ10A	MalRec	UnAdj
ENSG00000135480.17	KRT7	BaseMal	DNAm_UnAdj
ENSG00000135480.17	KRT7	MalRec	RNA_DNAm_UnAdj
ENSG00000135604.10	STX11	MalRec	UnAdj
ENSG00000135624.17	CCT7	MalRec	DNAm_UnAdj
ENSG00000135624.17	CCT7	BaseMal	RNA_DNAm_UnAdj
ENSG00000135636.15	DYSF	MalRec	UnAdj
ENSG00000135636.15	DYSF	BaseMal	UnAdj
ENSG00000135686.13	KLHL36	MalRec	DNAm
ENSG00000135686.13	KLHL36	BaseMal	RNA_DNAm
ENSG00000135722.9	FBXL8	BaseMal	DNAm
ENSG00000135749.19	PCNX2	BaseMal	UnAdj
ENSG00000135749.19	PCNX2	MalRec	UnAdj
ENSG00000135838.14	NPL	MalRec	UnAdj
ENSG00000136010.14	ALDH1L2	BaseMal	DNAm
ENSG00000136026.14	CKAP4	MalRec	DNAm_UnAdj
ENSG00000136026.14	CKAP4	BaseMal	RNA_DNAm_UnAdj
ENSG00000136040.9	PLXNC1	MalRec	UnAdj
ENSG00000136044.12	APPL2	BaseMal	DNAm_UnAdj
ENSG00000136048.14	DRAM1	BaseMal	RNA_DNAm_UnAdj
ENSG00000136048.14	DRAM1	MalRec	RNA_DNAm_UnAdj
ENSG00000136051.15	WASHC4	BaseMal	DNAm
ENSG00000136108.15	CKAP2	MalRec	DNAm
ENSG00000136167.15	LCP1	BaseMal	UnAdj
ENSG00000136167.15	LCP1	MalRec	UnAdj
ENSG00000136240.10	KDELR2	BaseMal	UnAdj
ENSG00000136240.10	KDELR2	MalRec	UnAdj
ENSG00000136244.12	IL6	MalRec	DNAm_UnAdj
ENSG00000136244.12	IL6	BaseMal	UnAdj
ENSG00000136280.17	CCM2	BaseMal	RNA_DNAm_UnAdj
ENSG00000136280.17	CCM2	MalRec	RNA_DNAm_UnAdj
ENSG00000136315.5	RNASE2CP	BaseMal	DNAm_UnAdj
ENSG00000136315.5	RNASE2CP	MalRec	DNAm_UnAdj
ENSG00000136379.12	ABHD17C	MalRec	RNA
ENSG00000136379.12	ABHD17C	BaseMal	RNA_DNAm_UnAdj
ENSG00000136383.7	ALPK3	MalRec	UnAdj
ENSG00000136444.10	RSAD1	BaseMal	DNAm
ENSG00000136448.13	NMT1	BaseMal	UnAdj
ENSG00000136490.9	LIMD2	MalRec	UnAdj
ENSG00000136490.9	LIMD2	BaseMal	DNAm_UnAdj
ENSG00000136504.13	KAT7	BaseMal	DNAm_UnAdj
ENSG00000136630.13	HLX	MalRec	UnAdj
ENSG00000136710.10	CCDC115	MalRec	DNAm
ENSG00000136710.10	CCDC115	BaseMal	DNAm
ENSG00000136715.19	SAP130	BaseMal	DNAm
ENSG00000136720.7	HS6ST1	BaseMal	RNA_DNAm_UnAdj
ENSG00000136720.7	HS6ST1	MalRec	UnAdj_RNA
ENSG00000136732.16	GYPC	MalRec	RNA_DNAm
ENSG00000136732.16	GYPC	BaseMal	RNA_DNAm
ENSG00000136810.13	TXN	BaseMal	RNA_DNAm_UnAdj
ENSG00000136810.13	TXN	MalRec	RNA_DNAm_UnAdj
ENSG00000136813.15	ECPAS	MalRec	UnAdj
ENSG00000136813.15	ECPAS	BaseMal	UnAdj
ENSG00000136842.14	TMOD1	BaseMal	DNAm
ENSG00000136842.14	TMOD1	MalRec	RNA_DNAm
ENSG00000136878.14	USP20	MalRec	UnAdj
ENSG00000136908.18	DPM2	BaseMal	DNAm
ENSG00000136908.18	DPM2	MalRec	DNAm
ENSG00000136929.13	HEMGN	MalRec	RNA_DNAm
ENSG00000136929.13	HEMGN	BaseMal	RNA_DNAm
ENSG00000136940.14	PDCL	MalRec	RNA_DNAm_UnAdj
ENSG00000136940.14	PDCL	BaseMal	DNAm
ENSG00000136950.13	ARPC5L	BaseMal	RNA_DNAm_UnAdj
ENSG00000136950.13	ARPC5L	MalRec	RNA_DNAm_UnAdj
ENSG00000136960.13	ENPP2	BaseMal	UnAdj
ENSG00000136960.13	ENPP2	MalRec	UnAdj
ENSG00000136997.21	MYC	MalRec	DNAm
ENSG00000137101.14	CD72	BaseMal	DNAm
ENSG00000137145.21	DENND4C	BaseMal	DNAm_UnAdj
ENSG00000137145.21	DENND4C	MalRec	UnAdj
ENSG00000137168.8	PPIL1	MalRec	RNA_DNAm
ENSG00000137168.8	PPIL1	BaseMal	RNA_DNAm
ENSG00000137193.14	PIM1	BaseMal	RNA_DNAm_UnAdj
ENSG00000137193.14	PIM1	MalRec	RNA_DNAm_UnAdj
ENSG00000137198.10	GMPR	MalRec	DNAm
ENSG00000137198.10	GMPR	BaseMal	DNAm
ENSG00000137285.11	TUBB2B	BaseMal	DNAm
ENSG00000137312.15	FLOT1	MalRec	RNA_DNAm_UnAdj
ENSG00000137312.15	FLOT1	BaseMal	RNA_DNAm_UnAdj
ENSG00000137393.10	RNF144B	BaseMal	UnAdj
ENSG00000137393.10	RNF144B	MalRec	DNAm_UnAdj
ENSG00000137441.8	FGFBP2	BaseMal	DNAm_UnAdj
ENSG00000137441.8	FGFBP2	MalRec	DNAm_UnAdj
ENSG00000137449.17	CPEB2	MalRec	DNAm
ENSG00000137460.10	FHDC1	BaseMal	DNAm
ENSG00000137460.10	FHDC1	MalRec	RNA_DNAm
ENSG00000137497.19	NUMA1	MalRec	UnAdj
ENSG00000137501.18	SYTL2	BaseMal	UnAdj
ENSG00000137547.9	MRPL15	BaseMal	UnAdj
ENSG00000137547.9	MRPL15	MalRec	UnAdj
ENSG00000137642.13	SORL1	MalRec	UnAdj
ENSG00000137642.13	SORL1	BaseMal	UnAdj
ENSG00000137757.11	CASP5	MalRec	UnAdj
ENSG00000137757.11	CASP5	BaseMal	UnAdj
ENSG00000137767.14	SQOR	BaseMal	DNAm_UnAdj
ENSG00000137767.14	SQOR	MalRec	UnAdj
ENSG00000137770.14	CTDSPL2	BaseMal	DNAm_UnAdj
ENSG00000137804.14	NUSAP1	BaseMal	UnAdj
ENSG00000137878.17	GCOM1	BaseMal	UnAdj
ENSG00000138031.15	ADCY3	BaseMal	UnAdj
ENSG00000138031.15	ADCY3	MalRec	UnAdj
ENSG00000138134.12	STAMBPL1	BaseMal	RNA_DNAm
ENSG00000138134.12	STAMBPL1	MalRec	RNA_DNAm
ENSG00000138135.7	CH25H	MalRec	DNAm_UnAdj
ENSG00000138138.14	ATAD1	BaseMal	UnAdj
ENSG00000138439.12	FAM117B	BaseMal	UnAdj
ENSG00000138442.11	WDR12	BaseMal	UnAdj
ENSG00000138468.16	SENP7	BaseMal	DNAm_UnAdj
ENSG00000138468.16	SENP7	MalRec	UnAdj
ENSG00000138496.17	PARP9	BaseMal	DNAm_UnAdj
ENSG00000138496.17	PARP9	MalRec	UnAdj
ENSG00000138658.16	ZGRF1	MalRec	RNA_DNAm_UnAdj
ENSG00000138755.6	CXCL9	BaseMal	UnAdj
ENSG00000138755.6	CXCL9	MalRec	UnAdj
ENSG00000138756.19	BMP2K	MalRec	DNAm
ENSG00000138756.19	BMP2K	BaseMal	DNAm_UnAdj
ENSG00000138772.13	ANXA3	MalRec	UnAdj
ENSG00000138821.14	SLC39A8	BaseMal	RNA_DNAm_UnAdj
ENSG00000138821.14	SLC39A8	MalRec	RNA_DNAm_UnAdj
ENSG00000138829.12	FBN2	MalRec	UnAdj
ENSG00000139055.7	ERP27	MalRec	UnAdj
ENSG00000139083.11	ETV6	BaseMal	UnAdj
ENSG00000139116.19	KIF21A	MalRec	UnAdj
ENSG00000139116.19	KIF21A	BaseMal	UnAdj
ENSG00000139117.14	CPNE8	MalRec	UnAdj
ENSG00000139173.10	TMEM117	BaseMal	UnAdj
ENSG00000139190.17	VAMP1	BaseMal	UnAdj
ENSG00000139190.17	VAMP1	MalRec	UnAdj
ENSG00000139266.6	MARCHF9	MalRec	UnAdj
ENSG00000139323.14	POC1B	BaseMal	DNAm
ENSG00000139517.9	LNX2	BaseMal	UnAdj
ENSG00000139517.9	LNX2	MalRec	UnAdj
ENSG00000139537.11	CCDC65	MalRec	UnAdj
ENSG00000139537.11	CCDC65	BaseMal	UnAdj
ENSG00000139567.13	ACVRL1	BaseMal	RNA_DNAm_UnAdj
ENSG00000139567.13	ACVRL1	MalRec	DNAm_UnAdj
ENSG00000139572.4	GPR84	MalRec	UnAdj
ENSG00000139636.16	LMBR1L	MalRec	UnAdj
ENSG00000139636.16	LMBR1L	BaseMal	UnAdj
ENSG00000139641.13	ESYT1	MalRec	UnAdj
ENSG00000139714.12	MORN3	BaseMal	DNAm_UnAdj
ENSG00000139714.12	MORN3	MalRec	DNAm_UnAdj
ENSG00000139718.12	SETD1B	MalRec	UnAdj
ENSG00000139725.8	RHOF	MalRec	UnAdj
ENSG00000139734.19	DIAPH3	BaseMal	UnAdj
ENSG00000140030.6	GPR65	BaseRec	DNAm
ENSG00000140264.21	SERF2	BaseMal	RNA_DNAm_UnAdj
ENSG00000140264.21	SERF2	MalRec	DNAm_UnAdj
ENSG00000140284.11	SLC27A2	BaseMal	DNAm_UnAdj
ENSG00000140284.11	SLC27A2	MalRec	DNAm_UnAdj
ENSG00000140320.12	BAHD1	MalRec	UnAdj
ENSG00000140367.12	UBE2Q2	BaseMal	DNAm
ENSG00000140382.15	HMG20A	BaseMal	UnAdj
ENSG00000140396.13	NCOA2	BaseMal	DNAm
ENSG00000140471.17	LINS1	MalRec	DNAm
ENSG00000140471.17	LINS1	BaseMal	DNAm
ENSG00000140506.17	LMAN1L	BaseRec	DNAm
ENSG00000140511.12	HAPLN3	BaseMal	RNA_DNAm
ENSG00000140511.12	HAPLN3	MalRec	RNA_DNAm
ENSG00000140545.15	MFGE8	MalRec	UnAdj
ENSG00000140564.13	FURIN	BaseMal	RNA_DNAm_UnAdj
ENSG00000140564.13	FURIN	MalRec	RNA_DNAm_UnAdj
ENSG00000140577.17	CRTC3	MalRec	RNA_DNAm
ENSG00000140577.17	CRTC3	BaseMal	RNA_DNAm
ENSG00000140650.13	PMM2	BaseMal	UnAdj
ENSG00000140678.17	ITGAX	BaseMal	DNAm
ENSG00000140691.18	ARMC5	BaseMal	UnAdj
ENSG00000140743.8	CDR2	MalRec	DNAm_UnAdj
ENSG00000140743.8	CDR2	BaseMal	RNA_DNAm_UnAdj
ENSG00000140807.7	NKD1	MalRec	UnAdj
ENSG00000140848.17	CPNE2	MalRec	RNA_DNAm_UnAdj
ENSG00000140848.17	CPNE2	BaseMal	RNA_DNAm_UnAdj
ENSG00000140939.14	NOL3	MalRec	DNAm_UnAdj
ENSG00000140939.14	NOL3	BaseMal	DNAm_UnAdj
ENSG00000140983.14	RHOT2	MalRec	UnAdj
ENSG00000140993.11	TIGD7	BaseMal	DNAm
ENSG00000141013.17	GAS8	BaseMal	RNA_DNAm_UnAdj
ENSG00000141179.14	PCTP	MalRec	DNAm_UnAdj
ENSG00000141232.5	TOB1	BaseMal	RNA_DNAm_UnAdj
ENSG00000141232.5	TOB1	MalRec	RNA_DNAm
ENSG00000141293.16	SKAP1	MalRec	UnAdj
ENSG00000141293.16	SKAP1	BaseMal	UnAdj
ENSG00000141298.19	SSH2	BaseMal	UnAdj
ENSG00000141337.13	ARSG	BaseMal	UnAdj
ENSG00000141384.13	TAF4B	MalRec	RNA_DNAm
ENSG00000141384.13	TAF4B	BaseMal	RNA_DNAm_UnAdj
ENSG00000141469.18	SLC14A1	BaseMal	DNAm
ENSG00000141469.18	SLC14A1	MalRec	DNAm
ENSG00000141480.18	ARRB2	MalRec	RNA_DNAm
ENSG00000141480.18	ARRB2	BaseMal	RNA_DNAm
ENSG00000141497.14	ZMYND15	BaseMal	DNAm
ENSG00000141497.14	ZMYND15	MalRec	DNAm
ENSG00000141503.17	MINK1	BaseMal	UnAdj
ENSG00000141503.17	MINK1	MalRec	UnAdj
ENSG00000141506.15	PIK3R5	BaseMal	DNAm
ENSG00000141562.19	NARF	BaseMal	DNAm_UnAdj
ENSG00000141568.21	FOXK2	BaseMal	RNA_DNAm
ENSG00000141568.21	FOXK2	MalRec	RNA_DNAm
ENSG00000141576.16	RNF157	MalRec	RNA_DNAm
ENSG00000141576.16	RNF157	BaseMal	RNA_DNAm
ENSG00000141577.14	CEP131	MalRec	UnAdj
ENSG00000141582.15	CBX4	BaseMal	RNA_DNAm_UnAdj
ENSG00000141582.15	CBX4	MalRec	RNA_DNAm
ENSG00000141699.11	RETREG3	BaseMal	UnAdj
ENSG00000141699.11	RETREG3	MalRec	UnAdj
ENSG00000141741.12	MIEN1	MalRec	UnAdj
ENSG00000141759.15	TXNL4A	BaseMal	UnAdj
ENSG00000141759.15	TXNL4A	MalRec	UnAdj
ENSG00000141968.8	VAV1	BaseMal	DNAm_UnAdj
ENSG00000141968.8	VAV1	MalRec	DNAm_UnAdj
ENSG00000142102.16	PGGHG	BaseMal	DNAm
ENSG00000142166.13	IFNAR1	MalRec	UnAdj
ENSG00000142168.15	SOD1	BaseMal	RNA_DNAm_UnAdj
ENSG00000142168.15	SOD1	MalRec	RNA_DNAm_UnAdj
ENSG00000142173.16	COL6A2	BaseMal	UnAdj
ENSG00000142173.16	COL6A2	MalRec	UnAdj
ENSG00000142192.21	APP	MalRec	UnAdj
ENSG00000142197.13	DOP1B	BaseMal	DNAm
ENSG00000142233.14	NTN5	MalRec	UnAdj
ENSG00000142233.14	NTN5	BaseMal	UnAdj
ENSG00000142409.6	ZNF787	MalRec	UnAdj
ENSG00000142453.12	CARM1	MalRec	UnAdj
ENSG00000142453.12	CARM1	BaseMal	UnAdj
ENSG00000142507.10	PSMB6	MalRec	UnAdj
ENSG00000142507.10	PSMB6	BaseMal	UnAdj
ENSG00000142512.15	SIGLEC10	MalRec	UnAdj
ENSG00000142583.18	SLC2A5	BaseMal	DNAm_UnAdj
ENSG00000142583.18	SLC2A5	MalRec	DNAm_UnAdj
ENSG00000142632.17	ARHGEF19	BaseMal	DNAm
ENSG00000142657.21	PGD	BaseMal	UnAdj
ENSG00000142657.21	PGD	MalRec	UnAdj_RNA
ENSG00000142684.9	ZNF593	MalRec	UnAdj
ENSG00000142684.9	ZNF593	BaseMal	UnAdj
ENSG00000142733.17	MAP3K6	BaseMal	UnAdj
ENSG00000142733.17	MAP3K6	MalRec	UnAdj
ENSG00000143119.14	CD53	MalRec	UnAdj
ENSG00000143119.14	CD53	BaseMal	DNAm_UnAdj
ENSG00000143127.13	ITGA10	BaseMal	DNAm
ENSG00000143153.14	ATP1B1	BaseMal	DNAm
ENSG00000143157.12	POGK	BaseMal	UnAdj
ENSG00000143162.9	CREG1	BaseMal	RNA_DNAm_UnAdj
ENSG00000143162.9	CREG1	MalRec	RNA_DNAm_UnAdj
ENSG00000143164.16	DCAF6	BaseMal	DNAm
ENSG00000143179.16	UCK2	MalRec	RNA_DNAm_UnAdj
ENSG00000143179.16	UCK2	BaseMal	RNA_DNAm_UnAdj
ENSG00000143252.16	SDHC	BaseMal	UnAdj
ENSG00000143252.16	SDHC	MalRec	UnAdj
ENSG00000143314.12	MRPL24	BaseMal	DNAm
ENSG00000143321.19	HDGF	MalRec	DNAm_UnAdj
ENSG00000143321.19	HDGF	BaseMal	DNAm_UnAdj
ENSG00000143344.16	RGL1	MalRec	UnAdj
ENSG00000143416.21	SELENBP1	MalRec	DNAm
ENSG00000143416.21	SELENBP1	BaseMal	DNAm
ENSG00000143434.17	SEMA6C	BaseMal	UnAdj
ENSG00000143437.21	ARNT	BaseMal	DNAm
ENSG00000143476.18	DTL	BaseMal	UnAdj
ENSG00000143476.18	DTL	MalRec	UnAdj
ENSG00000143546.10	S100A8	BaseMal	RNA_DNAm_UnAdj
ENSG00000143546.10	S100A8	MalRec	RNA_DNAm_UnAdj
ENSG00000143553.11	SNAPIN	BaseMal	UnAdj
ENSG00000143653.10	SCCPDH	MalRec	UnAdj
ENSG00000143702.16	CEP170	BaseMal	RNA_DNAm
ENSG00000143702.16	CEP170	MalRec	DNAm
ENSG00000143772.11	ITPKB	BaseMal	UnAdj
ENSG00000143772.11	ITPKB	MalRec	UnAdj
ENSG00000143797.12	MBOAT2	MalRec	DNAm
ENSG00000143797.12	MBOAT2	BaseMal	DNAm
ENSG00000143850.16	PLEKHA6	MalRec	RNA
ENSG00000143870.13	PDIA6	BaseMal	RNA_DNAm_UnAdj
ENSG00000143870.13	PDIA6	MalRec	DNAm_UnAdj
ENSG00000143942.5	CHAC2	BaseMal	DNAm
ENSG00000144031.12	ANKRD53	MalRec	DNAm_UnAdj
ENSG00000144043.12	TEX261	BaseMal	RNA_DNAm
ENSG00000144357.18	UBR3	BaseMal	DNAm
ENSG00000144381.18	HSPD1	MalRec	DNAm
ENSG00000144407.10	PTH2R	BaseMal	RNA
ENSG00000144554.13	FANCD2	BaseMal	UnAdj
ENSG00000144554.13	FANCD2	MalRec	UnAdj
ENSG00000144579.8	CTDSP1	BaseMal	RNA_DNAm
ENSG00000144668.12	ITGA9	BaseMal	UnAdj
ENSG00000144668.12	ITGA9	MalRec	DNAm_UnAdj
ENSG00000144674.17	GOLGA4	BaseMal	DNAm_UnAdj
ENSG00000144824.21	PHLDB2	MalRec	UnAdj
ENSG00000144824.21	PHLDB2	BaseMal	UnAdj
ENSG00000144867.13	SRPRB	BaseMal	RNA_DNAm_UnAdj
ENSG00000145050.19	MANF	BaseMal	UnAdj
ENSG00000145214.14	DGKQ	BaseMal	RNA_DNAm_UnAdj
ENSG00000145214.14	DGKQ	MalRec	RNA_DNAm_UnAdj
ENSG00000145220.14	LYAR	BaseMal	UnAdj
ENSG00000145247.12	OCIAD2	MalRec	UnAdj
ENSG00000145287.11	PLAC8	MalRec	UnAdj
ENSG00000145287.11	PLAC8	BaseMal	UnAdj
ENSG00000145332.14	KLHL8	BaseMal	UnAdj
ENSG00000145332.14	KLHL8	MalRec	UnAdj
ENSG00000145335.17	SNCA	MalRec	RNA_DNAm
ENSG00000145335.17	SNCA	BaseMal	RNA_DNAm
ENSG00000145354.12	CISD2	MalRec	DNAm
ENSG00000145354.12	CISD2	BaseMal	DNAm
ENSG00000145375.9	SPATA5	BaseMal	UnAdj
ENSG00000145569.6	OTULINL	MalRec	DNAm
ENSG00000145675.15	PIK3R1	MalRec	DNAm_UnAdj
ENSG00000145675.15	PIK3R1	BaseMal	DNAm_UnAdj
ENSG00000145687.17	SSBP2	BaseMal	UnAdj
ENSG00000145833.16	DDX46	MalRec	UnAdj
ENSG00000145901.16	TNIP1	BaseMal	UnAdj
ENSG00000145901.16	TNIP1	MalRec	UnAdj
ENSG00000146021.15	KLHL3	BaseMal	UnAdj
ENSG00000146021.15	KLHL3	MalRec	UnAdj
ENSG00000146083.12	RNF44	MalRec	RNA_DNAm_UnAdj
ENSG00000146083.12	RNF44	BaseMal	UnAdj
ENSG00000146409.12	SLC18B1	MalRec	RNA_DNAm_UnAdj
ENSG00000146414.17	SHPRH	MalRec	UnAdj
ENSG00000146540.15	C7orf50	BaseMal	DNAm
ENSG00000146587.18	RBAK	BaseMal	UnAdj
ENSG00000146731.11	CCT6A	MalRec	DNAm_UnAdj
ENSG00000146731.11	CCT6A	BaseMal	DNAm_UnAdj
ENSG00000146733.14	PSPH	BaseMal	UnAdj
ENSG00000146776.15	ATXN7L1	BaseMal	RNA_DNAm_UnAdj
ENSG00000146776.15	ATXN7L1	MalRec	UnAdj
ENSG00000146826.17	TRAPPC14	MalRec	UnAdj
ENSG00000146828.18	SLC12A9	BaseMal	DNAm_UnAdj
ENSG00000146828.18	SLC12A9	MalRec	DNAm_UnAdj
ENSG00000146830.11	GIGYF1	MalRec	UnAdj
ENSG00000146904.9	EPHA1	MalRec	RNA_DNAm_UnAdj
ENSG00000146904.9	EPHA1	BaseMal	RNA_DNAm_UnAdj
ENSG00000147044.23	CASK	MalRec	UnAdj
ENSG00000147130.14	ZMYM3	MalRec	UnAdj
ENSG00000147138.3	GPR174	BaseMal	UnAdj
ENSG00000147174.12	GCNA	BaseMal	DNAm
ENSG00000147174.12	GCNA	MalRec	DNAm
ENSG00000147180.17	ZNF711	BaseMal	DNAm_UnAdj
ENSG00000147180.17	ZNF711	MalRec	UnAdj
ENSG00000147274.14	RBMX	BaseMal	UnAdj
ENSG00000147454.14	SLC25A37	MalRec	RNA_DNAm_UnAdj
ENSG00000147454.14	SLC25A37	BaseMal	RNA_DNAm_UnAdj
ENSG00000147457.14	CHMP7	MalRec	RNA_DNAm_UnAdj
ENSG00000147457.14	CHMP7	BaseMal	RNA_DNAm_UnAdj
ENSG00000147459.18	DOCK5	BaseMal	DNAm
ENSG00000147548.17	NSD3	BaseMal	UnAdj
ENSG00000147548.17	NSD3	MalRec	UnAdj
ENSG00000147576.17	ADHFE1	MalRec	UnAdj
ENSG00000147576.17	ADHFE1	BaseMal	UnAdj
ENSG00000147601.15	TERF1	BaseMal	UnAdj
ENSG00000147649.10	MTDH	BaseMal	UnAdj
ENSG00000147649.10	MTDH	MalRec	UnAdj
ENSG00000147689.17	FAM83A	BaseMal	DNAm
ENSG00000147689.17	FAM83A	MalRec	RNA_DNAm
ENSG00000147872.10	PLIN2	BaseRec	DNAm
ENSG00000148019.14	CEP78	BaseMal	RNA_DNAm_UnAdj
ENSG00000148019.14	CEP78	MalRec	RNA_DNAm_UnAdj
ENSG00000148154.10	UGCG	MalRec	RNA_DNAm_UnAdj
ENSG00000148154.10	UGCG	BaseMal	RNA_DNAm_UnAdj
ENSG00000148175.13	STOM	BaseMal	RNA_DNAm_UnAdj
ENSG00000148175.13	STOM	MalRec	RNA_DNAm_UnAdj
ENSG00000148180.21	GSN	BaseMal	UnAdj
ENSG00000148180.21	GSN	MalRec	RNA_DNAm_UnAdj
ENSG00000148248.14	SURF4	BaseMal	UnAdj
ENSG00000148400.13	NOTCH1	BaseMal	RNA_DNAm_UnAdj
ENSG00000148400.13	NOTCH1	MalRec	RNA_DNAm_UnAdj
ENSG00000148660.21	CAMK2G	MalRec	UnAdj
ENSG00000148660.21	CAMK2G	BaseMal	UnAdj
ENSG00000148672.10	GLUD1	BaseMal	UnAdj
ENSG00000148672.10	GLUD1	MalRec	UnAdj
ENSG00000148690.12	FRA10AC1	MalRec	UnAdj
ENSG00000148926.10	ADM	MalRec	UnAdj
ENSG00000148926.10	ADM	BaseMal	UnAdj
ENSG00000149089.13	APIP	BaseMal	UnAdj
ENSG00000149091.15	DGKZ	MalRec	UnAdj_RNA
ENSG00000149091.15	DGKZ	BaseMal	UnAdj
ENSG00000149150.9	SLC43A1	MalRec	UnAdj
ENSG00000149292.17	TTC12	MalRec	UnAdj
ENSG00000149308.17	NPAT	BaseMal	DNAm_UnAdj
ENSG00000149308.17	NPAT	MalRec	DNAm_UnAdj
ENSG00000149428.20	HYOU1	MalRec	UnAdj
ENSG00000149428.20	HYOU1	BaseMal	UnAdj
ENSG00000149489.9	ROM1	BaseMal	UnAdj
ENSG00000149531.15	FRG1BP	MalRec	DNAm
ENSG00000149531.15	FRG1BP	BaseMal	DNAm
ENSG00000149657.20	LSM14B	MalRec	UnAdj
ENSG00000149823.9	VPS51	MalRec	UnAdj
ENSG00000150337.14	FCGR1A	MalRec	DNAm_UnAdj
ENSG00000150337.14	FCGR1A	BaseMal	DNAm_UnAdj
ENSG00000150347.17	ARID5B	BaseMal	RNA_DNAm_UnAdj
ENSG00000150347.17	ARID5B	MalRec	RNA_DNAm
ENSG00000150477.15	KIAA1328	BaseMal	UnAdj
ENSG00000150687.12	PRSS23	BaseMal	RNA_DNAm_UnAdj
ENSG00000150687.12	PRSS23	MalRec	RNA_DNAm_UnAdj
ENSG00000150753.12	CCT5	BaseMal	RNA_DNAm_UnAdj
ENSG00000150753.12	CCT5	MalRec	DNAm_UnAdj
ENSG00000150756.14	ATPSCKMT	BaseMal	DNAm
ENSG00000150756.14	ATPSCKMT	MalRec	DNAm
ENSG00000150779.12	TIMM8B	BaseMal	UnAdj
ENSG00000150873.12	C2orf50	BaseMal	DNAm
ENSG00000150961.15	SEC24D	BaseMal	UnAdj
ENSG00000150961.15	SEC24D	MalRec	UnAdj
ENSG00000151117.9	TMEM86A	BaseMal	DNAm
ENSG00000151131.11	NOPCHAP1	BaseMal	DNAm
ENSG00000151208.17	DLG5	BaseMal	DNAm_UnAdj
ENSG00000151366.13	NDUFC2	BaseMal	DNAm_UnAdj
ENSG00000151474.23	FRMD4A	BaseMal	DNAm
ENSG00000151474.23	FRMD4A	MalRec	DNAm
ENSG00000151491.14	EPS8	BaseMal	DNAm
ENSG00000151612.18	ZNF827	MalRec	DNAm_UnAdj
ENSG00000151612.18	ZNF827	BaseMal	UnAdj
ENSG00000151715.8	TMEM45B	MalRec	DNAm_UnAdj
ENSG00000151726.15	ACSL1	MalRec	DNAm_UnAdj
ENSG00000151726.15	ACSL1	BaseMal	UnAdj
ENSG00000151882.11	CCL28	BaseMal	UnAdj
ENSG00000151883.19	PARP8	MalRec	UnAdj
ENSG00000151883.19	PARP8	BaseMal	UnAdj
ENSG00000151948.12	GLT1D1	MalRec	UnAdj
ENSG00000152061.24	RABGAP1L	BaseMal	DNAm
ENSG00000152078.10	TLCD4	BaseMal	RNA_DNAm
ENSG00000152078.10	TLCD4	MalRec	RNA_DNAm
ENSG00000152207.8	CYSLTR2	BaseMal	UnAdj
ENSG00000152229.18	PSTPIP2	MalRec	DNAm_UnAdj
ENSG00000152229.18	PSTPIP2	BaseMal	UnAdj
ENSG00000152256.14	PDK1	BaseMal	DNAm
ENSG00000152256.14	PDK1	MalRec	DNAm
ENSG00000152465.18	NMT2	BaseMal	UnAdj
ENSG00000152465.18	NMT2	MalRec	UnAdj
ENSG00000152518.8	ZFP36L2	BaseMal	RNA_DNAm_UnAdj
ENSG00000152518.8	ZFP36L2	MalRec	RNA_DNAm_UnAdj
ENSG00000152582.14	SPEF2	MalRec	UnAdj
ENSG00000152684.11	PELO	MalRec	UnAdj
ENSG00000152766.6	ANKRD22	BaseMal	DNAm_UnAdj
ENSG00000152766.6	ANKRD22	MalRec	DNAm_UnAdj
ENSG00000152944.9	MED21	MalRec	UnAdj
ENSG00000152944.9	MED21	BaseMal	DNAm_UnAdj
ENSG00000152952.12	PLOD2	MalRec	DNAm
ENSG00000153048.11	CARHSP1	MalRec	UnAdj
ENSG00000153066.13	TXNDC11	MalRec	UnAdj
ENSG00000153179.13	RASSF3	BaseMal	RNA_DNAm_UnAdj
ENSG00000153179.13	RASSF3	MalRec	RNA_DNAm_UnAdj
ENSG00000153283.13	CD96	MalRec	UnAdj
ENSG00000153283.13	CD96	BaseMal	UnAdj
ENSG00000153310.20	CYRIB	MalRec	UnAdj
ENSG00000153406.14	NMRAL1	MalRec	DNAm_UnAdj
ENSG00000153989.8	NUS1	MalRec	UnAdj
ENSG00000153989.8	NUS1	BaseMal	UnAdj
ENSG00000154016.14	GRAP	MalRec	DNAm_UnAdj
ENSG00000154016.14	GRAP	BaseMal	UnAdj
ENSG00000154099.18	DNAAF1	MalRec	UnAdj
ENSG00000154127.10	UBASH3B	MalRec	RNA_DNAm_UnAdj
ENSG00000154127.10	UBASH3B	BaseMal	RNA_DNAm_UnAdj
ENSG00000154240.17	CEP112	BaseMal	UnAdj
ENSG00000154240.17	CEP112	MalRec	DNAm_UnAdj
ENSG00000154328.16	NEIL2	BaseMal	DNAm
ENSG00000154328.16	NEIL2	MalRec	RNA_DNAm
ENSG00000154429.11	CCSAP	BaseMal	DNAm
ENSG00000154429.11	CCSAP	MalRec	DNAm
ENSG00000154511.12	DIPK1A	MalRec	UnAdj
ENSG00000154511.12	DIPK1A	BaseMal	UnAdj
ENSG00000154518.10	ATP5MC3	BaseMal	UnAdj
ENSG00000154589.7	LY96	BaseMal	UnAdj
ENSG00000154589.7	LY96	MalRec	UnAdj
ENSG00000154764.6	WNT7A	MalRec	UnAdj
ENSG00000154764.6	WNT7A	BaseMal	UnAdj
ENSG00000154813.10	DPH3	MalRec	UnAdj
ENSG00000154813.10	DPH3	BaseMal	UnAdj
ENSG00000154839.10	SKA1	BaseMal	UnAdj
ENSG00000154889.17	MPPE1	MalRec	UnAdj_RNA
ENSG00000154889.17	MPPE1	BaseMal	RNA
ENSG00000154917.11	RAB6B	MalRec	DNAm
ENSG00000155097.12	ATP6V1C1	BaseMal	DNAm_UnAdj
ENSG00000155115.7	GTF3C6	BaseMal	UnAdj
ENSG00000155115.7	GTF3C6	MalRec	UnAdj
ENSG00000155252.13	PI4K2A	BaseMal	DNAm_UnAdj
ENSG00000155366.17	RHOC	BaseMal	DNAm
ENSG00000155629.15	PIK3AP1	MalRec	UnAdj
ENSG00000155629.15	PIK3AP1	BaseMal	UnAdj
ENSG00000155660.11	PDIA4	BaseMal	UnAdj
ENSG00000155660.11	PDIA4	MalRec	UnAdj
ENSG00000155903.14	RASA2	MalRec	UnAdj
ENSG00000155903.14	RASA2	BaseMal	UnAdj
ENSG00000155962.13	CLIC2	MalRec	DNAm_UnAdj
ENSG00000155962.13	CLIC2	BaseMal	DNAm
ENSG00000155970.12	MICU3	BaseMal	UnAdj
ENSG00000156110.15	ADK	BaseMal	UnAdj
ENSG00000156127.8	BATF	BaseMal	RNA_DNAm_UnAdj
ENSG00000156127.8	BATF	MalRec	RNA_DNAm_UnAdj
ENSG00000156414.20	TDRD9	MalRec	UnAdj
ENSG00000156414.20	TDRD9	BaseMal	UnAdj
ENSG00000156453.14	PCDH1	MalRec	DNAm_UnAdj
ENSG00000156515.24	HK1	BaseMal	DNAm_UnAdj
ENSG00000156515.24	HK1	MalRec	DNAm_UnAdj
ENSG00000156564.9	LRFN2	MalRec	UnAdj
ENSG00000156564.9	LRFN2	BaseMal	UnAdj
ENSG00000156587.16	UBE2L6	BaseMal	UnAdj
ENSG00000156587.16	UBE2L6	MalRec	UnAdj
ENSG00000156650.14	KAT6B	MalRec	UnAdj
ENSG00000156650.14	KAT6B	BaseMal	UnAdj
ENSG00000156711.17	MAPK13	MalRec	UnAdj
ENSG00000156711.17	MAPK13	BaseMal	UnAdj
ENSG00000156795.8	NTAQ1	BaseMal	DNAm_UnAdj
ENSG00000156795.8	NTAQ1	MalRec	DNAm_UnAdj
ENSG00000156804.7	FBXO32	BaseMal	RNA_DNAm_UnAdj
ENSG00000156804.7	FBXO32	MalRec	RNA_DNAm_UnAdj
ENSG00000156966.7	B3GNT7	BaseMal	DNAm_UnAdj
ENSG00000156976.17	EIF4A2	BaseMal	UnAdj
ENSG00000157020.18	SEC13	BaseMal	UnAdj
ENSG00000157193.18	LRP8	BaseMal	UnAdj
ENSG00000157193.18	LRP8	MalRec	RNA_DNAm_UnAdj
ENSG00000157227.14	MMP14	MalRec	UnAdj
ENSG00000157227.14	MMP14	BaseMal	UnAdj
ENSG00000157259.8	GATAD1	MalRec	UnAdj
ENSG00000157259.8	GATAD1	BaseMal	UnAdj
ENSG00000157303.11	SUSD3	BaseMal	RNA_DNAm_UnAdj
ENSG00000157303.11	SUSD3	MalRec	RNA_DNAm_UnAdj
ENSG00000157456.8	CCNB2	BaseMal	UnAdj
ENSG00000157557.13	ETS2	BaseMal	UnAdj
ENSG00000157557.13	ETS2	MalRec	UnAdj
ENSG00000157827.20	FMNL2	MalRec	UnAdj
ENSG00000157870.17	PRXL2B	MalRec	DNAm_UnAdj
ENSG00000157985.19	AGAP1	BaseMal	UnAdj
ENSG00000158006.14	PAFAH2	MalRec	RNA_DNAm_UnAdj
ENSG00000158006.14	PAFAH2	BaseMal	RNA_DNAm_UnAdj
ENSG00000158050.5	DUSP2	MalRec	DNAm
ENSG00000158050.5	DUSP2	BaseMal	RNA_DNAm_UnAdj
ENSG00000158062.21	UBXN11	BaseMal	DNAm
ENSG00000158062.21	UBXN11	MalRec	DNAm
ENSG00000158092.7	NCK1	MalRec	UnAdj
ENSG00000158092.7	NCK1	BaseMal	DNAm_UnAdj
ENSG00000158109.15	TPRG1L	MalRec	UnAdj
ENSG00000158109.15	TPRG1L	BaseMal	UnAdj
ENSG00000158201.10	ABHD3	BaseMal	DNAm_UnAdj
ENSG00000158201.10	ABHD3	MalRec	DNAm_UnAdj
ENSG00000158321.18	AUTS2	BaseMal	UnAdj
ENSG00000158470.5	B4GALT5	BaseMal	UnAdj
ENSG00000158470.5	B4GALT5	MalRec	DNAm_UnAdj
ENSG00000158552.13	ZFAND2B	BaseMal	UnAdj_RNA
ENSG00000158578.21	ALAS2	MalRec	RNA_DNAm
ENSG00000158578.21	ALAS2	BaseMal	DNAm
ENSG00000158714.11	SLAMF8	MalRec	DNAm
ENSG00000158714.11	SLAMF8	BaseMal	DNAm_UnAdj
ENSG00000158717.11	RNF166	MalRec	RNA_DNAm_UnAdj
ENSG00000158717.11	RNF166	BaseMal	DNAm_UnAdj
ENSG00000158805.12	ZNF276	MalRec	UnAdj
ENSG00000158856.19	DMTN	BaseMal	DNAm
ENSG00000158856.19	DMTN	MalRec	RNA_DNAm
ENSG00000158882.15	TOMM40L	BaseMal	UnAdj
ENSG00000158882.15	TOMM40L	MalRec	UnAdj
ENSG00000159082.18	SYNJ1	BaseMal	DNAm
ENSG00000159082.18	SYNJ1	MalRec	DNAm
ENSG00000159128.15	IFNGR2	MalRec	UnAdj
ENSG00000159176.14	CSRP1	BaseMal	UnAdj
ENSG00000159189.12	C1QC	MalRec	UnAdj
ENSG00000159189.12	C1QC	BaseMal	UnAdj
ENSG00000159210.10	SNF8	BaseMal	UnAdj
ENSG00000159210.10	SNF8	MalRec	UnAdj
ENSG00000159339.13	PADI4	MalRec	UnAdj
ENSG00000159339.13	PADI4	BaseMal	UnAdj
ENSG00000159346.13	ADIPOR1	MalRec	DNAm
ENSG00000159352.16	PSMD4	MalRec	UnAdj
ENSG00000159352.16	PSMD4	BaseMal	UnAdj
ENSG00000159363.19	ATP13A2	BaseMal	UnAdj
ENSG00000159423.17	ALDH4A1	MalRec	DNAm_UnAdj
ENSG00000159423.17	ALDH4A1	BaseMal	DNAm_UnAdj
ENSG00000159433.12	STARD9	MalRec	UnAdj
ENSG00000159433.12	STARD9	BaseMal	UnAdj
ENSG00000159496.15	RGL4	MalRec	DNAm
ENSG00000159788.20	RGS12	BaseMal	DNAm
ENSG00000159840.16	ZYX	BaseMal	DNAm
ENSG00000159842.16	ABR	BaseMal	DNAm
ENSG00000159921.20	GNE	BaseMal	RNA_DNAm_UnAdj
ENSG00000159921.20	GNE	MalRec	RNA_DNAm_UnAdj
ENSG00000160049.12	DFFA	BaseMal	DNAm
ENSG00000160087.21	UBE2J2	BaseMal	DNAm_UnAdj
ENSG00000160117.16	ANKLE1	BaseMal	RNA_DNAm_UnAdj
ENSG00000160117.16	ANKLE1	MalRec	RNA_DNAm_UnAdj
ENSG00000160185.15	UBASH3A	MalRec	UnAdj
ENSG00000160191.18	PDE9A	MalRec	UnAdj
ENSG00000160191.18	PDE9A	BaseMal	UnAdj
ENSG00000160216.21	AGPAT3	BaseMal	UnAdj
ENSG00000160326.14	SLC2A6	MalRec	UnAdj
ENSG00000160326.14	SLC2A6	BaseMal	UnAdj
ENSG00000160570.14	DEDD2	BaseMal	DNAm
ENSG00000160613.15	PCSK7	BaseMal	UnAdj
ENSG00000160613.15	PCSK7	MalRec	UnAdj
ENSG00000160654.11	CD3G	BaseMal	UnAdj_RNA
ENSG00000160654.11	CD3G	MalRec	RNA_DNAm_UnAdj
ENSG00000160752.15	FDPS	BaseMal	UnAdj
ENSG00000160803.8	UBQLN4	BaseMal	DNAm
ENSG00000160818.17	GPATCH4	BaseMal	DNAm
ENSG00000160818.17	GPATCH4	MalRec	RNA_DNAm
ENSG00000160877.6	NACC1	BaseMal	UnAdj
ENSG00000160953.17	PWWP3A	BaseMal	DNAm
ENSG00000160953.17	PWWP3A	MalRec	DNAm
ENSG00000160957.15	RECQL4	BaseMal	DNAm
ENSG00000160999.11	SH2B2	BaseMal	UnAdj
ENSG00000160999.11	SH2B2	MalRec	UnAdj
ENSG00000161203.14	AP2M1	BaseMal	DNAm
ENSG00000161395.14	PGAP3	MalRec	UnAdj
ENSG00000161638.11	ITGA5	BaseMal	DNAm
ENSG00000161638.11	ITGA5	MalRec	RNA_DNAm_UnAdj
ENSG00000161813.23	LARP4	BaseMal	DNAm
ENSG00000161813.23	LARP4	MalRec	DNAm
ENSG00000161847.14	RAVER1	BaseMal	UnAdj
ENSG00000161905.13	ALOX15	MalRec	DNAm
ENSG00000161921.17	CXCL16	MalRec	DNAm
ENSG00000161921.17	CXCL16	BaseMal	DNAm
ENSG00000161944.17	ASGR2	MalRec	UnAdj
ENSG00000162004.19	CCDC78	MalRec	UnAdj
ENSG00000162032.16	SPSB3	MalRec	UnAdj
ENSG00000162032.16	SPSB3	BaseMal	UnAdj
ENSG00000162241.13	SLC25A45	MalRec	UnAdj
ENSG00000162241.13	SLC25A45	BaseMal	UnAdj
ENSG00000162337.12	LRP5	BaseMal	DNAm
ENSG00000162337.12	LRP5	MalRec	DNAm
ENSG00000162366.8	PDZK1IP1	BaseMal	RNA_DNAm_UnAdj
ENSG00000162366.8	PDZK1IP1	MalRec	RNA_DNAm_UnAdj
ENSG00000162367.12	TAL1	MalRec	RNA_DNAm
ENSG00000162367.12	TAL1	BaseMal	RNA_DNAm
ENSG00000162377.6	COA7	BaseMal	UnAdj
ENSG00000162383.13	SLC1A7	BaseMal	UnAdj
ENSG00000162383.13	SLC1A7	MalRec	UnAdj
ENSG00000162434.13	JAK1	MalRec	UnAdj
ENSG00000162496.9	DHRS3	MalRec	UnAdj
ENSG00000162496.9	DHRS3	BaseMal	DNAm_UnAdj
ENSG00000162517.13	PEF1	BaseMal	UnAdj
ENSG00000162517.13	PEF1	MalRec	UnAdj
ENSG00000162591.16	MEGF6	BaseMal	UnAdj
ENSG00000162591.16	MEGF6	MalRec	UnAdj
ENSG00000162645.13	GBP2	BaseMal	UnAdj
ENSG00000162688.17	AGL	MalRec	RNA_DNAm_UnAdj
ENSG00000162688.17	AGL	BaseMal	UnAdj
ENSG00000162722.9	TRIM58	MalRec	RNA_DNAm
ENSG00000162722.9	TRIM58	BaseMal	RNA_DNAm
ENSG00000162745.11	OLFML2B	BaseMal	UnAdj
ENSG00000162745.11	OLFML2B	MalRec	UnAdj
ENSG00000162746.14	FCRLB	MalRec	DNAm
ENSG00000162873.15	KLHDC8A	BaseMal	DNAm
ENSG00000162894.12	FCMR	BaseMal	UnAdj
ENSG00000162894.12	FCMR	MalRec	UnAdj
ENSG00000162910.19	MRPL55	MalRec	UnAdj
ENSG00000163001.12	CFAP36	MalRec	UnAdj
ENSG00000163157.15	TMOD4	BaseMal	DNAm
ENSG00000163157.15	TMOD4	BaseRec	DNAm
ENSG00000163162.9	RNF149	MalRec	UnAdj
ENSG00000163162.9	RNF149	BaseMal	UnAdj
ENSG00000163166.15	IWS1	BaseMal	UnAdj
ENSG00000163171.8	CDC42EP3	BaseMal	DNAm
ENSG00000163219.12	ARHGAP25	BaseMal	UnAdj
ENSG00000163220.11	S100A9	BaseMal	UnAdj_RNA
ENSG00000163220.11	S100A9	MalRec	RNA_DNAm_UnAdj
ENSG00000163221.9	S100A12	MalRec	RNA_DNAm_UnAdj
ENSG00000163221.9	S100A12	BaseMal	RNA_DNAm_UnAdj
ENSG00000163312.11	HELQ	MalRec	UnAdj
ENSG00000163312.11	HELQ	BaseMal	UnAdj
ENSG00000163346.17	PBXIP1	BaseMal	DNAm_UnAdj
ENSG00000163346.17	PBXIP1	MalRec	DNAm_UnAdj
ENSG00000163468.15	CCT3	BaseMal	DNAm_UnAdj
ENSG00000163468.15	CCT3	MalRec	DNAm
ENSG00000163472.19	TMEM79	MalRec	DNAm
ENSG00000163472.19	TMEM79	BaseMal	DNAm
ENSG00000163492.16	CCDC141	BaseMal	UnAdj
ENSG00000163516.14	ANKZF1	BaseMal	UnAdj_RNA
ENSG00000163516.14	ANKZF1	MalRec	UnAdj_RNA
ENSG00000163519.14	TRAT1	BaseMal	UnAdj
ENSG00000163519.14	TRAT1	MalRec	UnAdj
ENSG00000163554.15	SPTA1	MalRec	DNAm
ENSG00000163554.15	SPTA1	BaseMal	DNAm
ENSG00000163564.15	PYHIN1	BaseMal	RNA_DNAm_UnAdj
ENSG00000163564.15	PYHIN1	MalRec	RNA_DNAm_UnAdj
ENSG00000163565.20	IFI16	BaseMal	UnAdj
ENSG00000163565.20	IFI16	MalRec	UnAdj
ENSG00000163602.12	RYBP	MalRec	UnAdj
ENSG00000163617.11	CCDC191	MalRec	UnAdj
ENSG00000163625.16	WDFY3	MalRec	UnAdj
ENSG00000163694.15	RBM47	BaseMal	UnAdj
ENSG00000163694.15	RBM47	MalRec	UnAdj
ENSG00000163754.18	GYG1	BaseMal	UnAdj
ENSG00000163754.18	GYG1	MalRec	UnAdj
ENSG00000163788.14	SNRK	BaseMal	RNA_DNAm_UnAdj
ENSG00000163788.14	SNRK	MalRec	RNA_DNAm_UnAdj
ENSG00000163840.10	DTX3L	MalRec	UnAdj
ENSG00000163840.10	DTX3L	BaseMal	DNAm_UnAdj
ENSG00000163866.9	SMIM12	BaseMal	UnAdj_RNA
ENSG00000163902.12	RPN1	MalRec	UnAdj
ENSG00000163902.12	RPN1	BaseMal	UnAdj
ENSG00000163918.12	RFC4	BaseMal	DNAm
ENSG00000163932.15	PRKCD	BaseMal	UnAdj
ENSG00000163945.19	UVSSA	MalRec	DNAm_UnAdj
ENSG00000163945.19	UVSSA	BaseMal	UnAdj
ENSG00000163960.12	UBXN7	BaseMal	UnAdj
ENSG00000163993.7	S100P	BaseMal	DNAm_UnAdj
ENSG00000163993.7	S100P	MalRec	RNA_DNAm_UnAdj
ENSG00000164068.16	RNF123	MalRec	DNAm
ENSG00000164117.14	FBXO8	BaseMal	UnAdj
ENSG00000164120.14	HPGD	MalRec	DNAm_UnAdj
ENSG00000164120.14	HPGD	BaseMal	UnAdj
ENSG00000164251.5	F2RL1	MalRec	RNA_DNAm_UnAdj
ENSG00000164251.5	F2RL1	BaseMal	RNA_DNAm_UnAdj
ENSG00000164331.10	ANKRA2	MalRec	UnAdj
ENSG00000164331.10	ANKRA2	BaseMal	UnAdj
ENSG00000164405.11	UQCRQ	BaseMal	UnAdj
ENSG00000164483.17	SAMD3	BaseMal	UnAdj
ENSG00000164483.17	SAMD3	MalRec	UnAdj
ENSG00000164509.16	IL31RA	MalRec	UnAdj
ENSG00000164611.13	PTTG1	BaseMal	UnAdj
ENSG00000164615.6	CAMLG	BaseMal	UnAdj
ENSG00000164691.18	TAGAP	BaseMal	UnAdj
ENSG00000164733.22	CTSB	MalRec	RNA_DNAm_UnAdj
ENSG00000164733.22	CTSB	BaseMal	UnAdj
ENSG00000164920.10	OSR2	MalRec	UnAdj
ENSG00000164938.14	TP53INP1	MalRec	RNA_DNAm_UnAdj
ENSG00000164938.14	TP53INP1	BaseMal	RNA_DNAm_UnAdj
[truncated: 1,383 more rows]
