# Supplementary material for: Transcriptome- and DNA methylation-based cell-type deconvolutions produce similar estimates of differential gene expression and differential methylation
Source: BioData Min. 2024 Jul 11;17:21. doi: 10.1186/s13040-024-00374-0 (PMC11241886; doi:10.1186/s13040-024-00374-0)
Supplement: Supplementary file 4 — Supplementary Material 4 [file 13040_2024_374_MOESM4_ESM.csv]

Ensemble	HGNC symbol	Cell-type Adjustment	Contrast	LogFC - decRNA	logFC - decDNm	Orthogonal Distance from Identity
ENSG00000174358.16	SLC6A19	CD8T	Malaria vs Recovery	-3.918226434	-2.078810311	1.300663614
ENSG00000196407.12	THEM5	CD8T	Malaria vs Recovery	-3.665027783	-2.099650664	1.106888776
ENSG00000271736.2	LINC02772	CD8T	Malaria vs Recovery	-4.108074837	-2.709298695	0.989084096
ENSG00000211672.2	IGLV4-3	CD8T	Malaria vs Recovery	-3.147387346	-1.759743068	0.981212679
ENSG00000174358.16	SLC6A19	PrnCom	Baseline vs Malaria	3.858539106	5.232824555	0.97176656
ENSG00000289278.1		CD8T	Malaria vs Recovery	1.172213067	2.529571613	0.959797432
ENSG00000110693.19	SOX6	PrnCom	Malaria vs Recovery	-6.725458443	-5.381574691	0.950269314
ENSG00000178752.16	ERFE	PrnCom	Baseline vs Malaria	3.092594954	4.356870723	0.89397797
ENSG00000157368.12	IL34	CD8T	Baseline vs Malaria	-3.331977791	-2.095435903	0.874367154
ENSG00000267138.1		CD8T	Baseline vs Malaria	-0.494569024	0.734208807	0.868877137
ENSG00000187244.12	BCAM	CD8T	Malaria vs Recovery	-4.346221948	-3.142304838	0.851297953
ENSG00000203697.12	CAPN8	CD8T	Baseline vs Malaria	-2.405378355	-1.21622537	0.84085814
ENSG00000103196.12	CRISPLD2	CD4Tnaive	Malaria vs Recovery	-2.056782947	-0.882268961	0.830506804
ENSG00000004799.8	PDK4	CD4Tnaive	Malaria vs Recovery	-2.236757824	-1.06822497	0.826277505
ENSG00000229212.8		CD8T	Malaria vs Recovery	0.824901451	1.982537615	0.818572382
ENSG00000225675.2	LRP8-DT	CD8T	Malaria vs Recovery	0.371034201	1.504645745	0.80158441
ENSG00000287642.2		PrnCom	Baseline vs Malaria	2.728874341	3.849378416	0.79231603
ENSG00000197467.17	COL13A1	CD8T	Malaria vs Recovery	0.318198224	1.427927189	0.784696877
ENSG00000199568.1	RNU5A-1	NatKill	Baseline vs Malaria	-1.008042791	0.088151347	0.775126309
ENSG00000185897.7	FFAR3	CD4Tnaive	Malaria vs Recovery	-3.095715321	-2.00391737	0.772017734
ENSG00000287642.2		CD8T	Malaria vs Recovery	-3.387472106	-2.320230368	0.75465387
ENSG00000070182.21	SPTB	PrnCom	Malaria vs Recovery	-6.855947182	-5.789628061	0.754001482
ENSG00000170439.8	METTL7B	PrnCom	Baseline vs Malaria	3.170955201	4.237141588	0.753907624
ENSG00000180875.5	GREM2	CD8T	Baseline vs Malaria	1.369107105	2.403840932	0.731667306
ENSG00000092421.17	SEMA6A	CD8T	Baseline vs Malaria	-1.9606803	-0.937263437	0.723665004
ENSG00000152766.6	ANKRD22	PrnCom	Malaria vs Recovery	-1.968757885	-3.034274029	-0.753433691
ENSG00000196935.9	SRGAP1	CD8T	Baseline vs Malaria	1.163392142	0.093591587	-0.756463227
ENSG00000185897.7	FFAR3	CD4Tnaive	Baseline vs Malaria	2.35370376	1.270429616	-0.765990493
ENSG00000103196.12	CRISPLD2	CD4Tnaive	Baseline vs Malaria	1.565447151	0.46508157	-0.778075964
ENSG00000235169.11	SMIM1	CD8T	Baseline vs Malaria	2.617855899	1.493568035	-0.794991573
ENSG00000198336.9	MYL4	Bnaive	Malaria vs Recovery	-3.830156137	-4.958022924	-0.797522253
ENSG00000116729.14	WLS	PrnCom	Baseline vs Malaria	0.349633341	-0.791552163	-0.806940008
ENSG00000004799.8	PDK4	CD8T	Baseline vs Malaria	0.136022475	-1.035078927	-0.828093743
ENSG00000136929.13	HEMGN	CD8T	Baseline vs Malaria	3.331740364	2.151016596	-0.834897783
ENSG00000213934.9	HBG1	CD4Tmemory	Malaria vs Recovery	-1.118173888	-2.341626437	-0.865111594
ENSG00000170439.8	METTL7B	PrnCom	Malaria vs Recovery	-2.85074336	-4.083785277	-0.8718923
ENSG00000157368.12	IL34	CD8T	Malaria vs Recovery	1.322196429	0.077025361	-0.880468906
ENSG00000187244.12	BCAM	CD8T	Baseline vs Malaria	3.772909329	2.486357797	-0.909729313
ENSG00000229212.8		CD8T	Baseline vs Malaria	1.338503296	0.039146349	-0.918784109
ENSG00000123610.5	TNFAIP6	CD8T	Malaria vs Recovery	-2.918518216	-4.226838135	-0.925121887
ENSG00000198336.9	MYL4	CD8T	Baseline vs Malaria	3.551424545	2.235940705	-0.930187544
ENSG00000287979.1		PrnCom	Malaria vs Recovery	0.299111747	-1.044103206	-0.949796401
ENSG00000133392.18	MYH11	CD8T	Baseline vs Malaria	2.242915864	0.815190804	-1.009554072
ENSG00000135094.11	SDS	CD8T	Malaria vs Recovery	1.82230872	0.35614163	-1.036736692
ENSG00000211672.2	IGLV4-3	CD8T	Baseline vs Malaria	2.964094711	1.488018929	-1.043743195
ENSG00000271736.2	LINC02772	CD8T	Baseline vs Malaria	3.983472379	2.46264638	-1.075386377
ENSG00000196407.12	THEM5	CD8T	Baseline vs Malaria	2.647112712	1.076688919	-1.110457313
ENSG00000174358.16	SLC6A19	CD8T	Baseline vs Malaria	4.430739355	2.650613873	-1.2587388
ENSG00000289278.1		CD8T	Baseline vs Malaria	-1.486298809	-3.576303835	-1.477856727
