# Supplementary material for: Transcriptome- and DNA methylation-based cell-type deconvolutions produce similar estimates of differential gene expression and differential methylation
Source: BioData Min. 2024 Jul 11;17:21. doi: 10.1186/s13040-024-00374-0 (PMC11241886; doi:10.1186/s13040-024-00374-0)
Supplement: Supplementary file 5 — Supplementary Material 5 [file 13040_2024_374_MOESM5_ESM.csv]

Probe	Chromosome	Position	UCSC_RefGene_Name
cg19584957	chr1	1114579	TTLL10;TTLL10
cg20451455	chr1	3449825	MEGF6
cg21397848	chr1	6631046	TAS1R1;TAS1R1;TAS1R1;TAS1R1
cg14380444	chr1	8577534	RERE;RERE
cg02578391	chr1	8877013	RERE;RERE
cg05533219	chr1	9076210	SLC2A7
cg16553238	chr1	9154254
cg01719100	chr1	9255815
cg00047873	chr1	9656919	TMEM201;TMEM201;TMEM201;TMEM201
cg15166014	chr1	10434720	KIF1B
cg15472170	chr1	12012720	PLOD1
cg17776832	chr1	12088729	MIR6729;MIIP
cg07838943	chr1	12493840	VPS13D;VPS13D
cg03398002	chr1	15272082	KIAA1026;KIAA1026;KIAA1026;KIAA1026;KIAA1026
cg27620253	chr1	15673252	FHAD1
cg03547640	chr1	17662685	PADI4
cg16405019	chr1	18959625	PAX7;PAX7;PAX7
cg07785791	chr1	19209709	ALDH4A1;ALDH4A1;ALDH4A1
cg08538976	chr1	19229774	ALDH4A1;ALDH4A1
cg10347224	chr1	19939830	MINOS1;MINOS1;MINOS1-NBL1;MINOS1;MINOS1;MINOS1;MINOS1-NBL1
cg12771446	chr1	21659349	ECE1
cg12689784	chr1	21724309
cg11377569	chr1	22799114	ZBTB40;ZBTB40
cg06322891	chr1	23504425
cg25235130	chr1	23798250	ASAP3;ASAP3
cg08563773	chr1	23887676	ID3
cg01587771	chr1	24117398	LYPLA2
cg19221395	chr1	24519677
cg16063783	chr1	25291720	RUNX3
cg12446045	chr1	25857419
cg23732836	chr1	26138032	SEPN1;SEPN1;SEPN1;SEPN1
cg14201707	chr1	27852061
cg06354519	chr1	27939417	FGR;FGR;FGR
cg03599257	chr1	28283712	SMPDL3B
cg00613369	chr1	28521427	PTAFR;PTAFR
cg20460771	chr1	28521540	PTAFR;PTAFR
cg01060651	chr1	29241862	EPB41;EPB41;EPB41;EPB41;EPB41;EPB41
cg19850329	chr1	29677202	LOC101928460
cg07112959	chr1	32122582	COL16A1
cg24800035	chr1	32230127	ADGRB2;ADGRB2
cg27019257	chr1	34632459	CSMD2;C1orf94
cg05692130	chr1	35730817
cg00149492	chr1	36038468	TFAP2E
cg00986762	chr1	36107072	PSMB2;PSMB2
cg08624588	chr1	36929749	MRPS15
cg06919803	chr1	38384818	INPP5B;INPP5B
cg27408265	chr1	38947929
cg07292195	chr1	39384961	RHBDL2;RHBDL2
cg08746671	chr1	39468957	AKIRIN1;AKIRIN1
cg05534963	chr1	39794285	MACF1
cg08353119	chr1	40118281
cg23233281	chr1	40530987	CAP1;CAP1
cg07215407	chr1	41131559	RIMS3
cg06792911	chr1	43425022	SLC2A1
cg22397365	chr1	44396475	ST3GAL3;ST3GAL3;ST3GAL3;ST3GAL3;ST3GAL3;ST3GAL3;ST3GAL3;ST3GAL3;ST3GAL3;ST3GAL3
cg03186058	chr1	44799197	ERI3;ERI3;ERI3;ERI3;ERI3
cg21612167	chr1	44870902	RNF220
cg14658964	chr1	45189026	C1orf228
cg02367723	chr1	46378857	MAST2
cg00806138	chr1	47881404	FOXE3
cg05793348	chr1	50790722
cg18476936	chr1	51426339	FAF1
cg12666469	chr1	52451315	RAB3B
cg02905900	chr1	55013517	ACOT11;ACOT11
cg15654686	chr1	63989082	ITGB3BP;ITGB3BP;ITGB3BP;EFCAB7;EFCAB7
cg15334482	chr1	64578142	ROR1-AS1;ROR1-AS1;ROR1;ROR1
cg22945413	chr1	65399413	JAK1
cg06397011	chr1	66379189	PDE4B;PDE4B;PDE4B;PDE4B
cg23328412	chr1	67091078	SGIP1;SGIP1
cg00044354	chr1	67389884	MIER1;WDR78;MIER1;MIER1;MIER1;MIER1;MIER1;WDR78;MIER1;MIER1
cg17125585	chr1	68176471	GNG12
cg18854765	chr1	74665362	LRRIQ3;TNNI3K;FPGT
cg11555919	chr1	84763932	SAMD13
cg24574111	chr1	85331084	LPAR3
cg10585586	chr1	85362120
cg10515956	chr1	85514610	MCOLN3
cg15332264	chr1	86836936	ODF2L;ODF2L;ODF2L;ODF2L
ch.1.87940282F	chr1	88167694
cg17012682	chr1	91614393
cg13983893	chr1	91966802	CDC7;CDC7;CDC7;CDC7
cg21218183	chr1	92760687	GLMN
cg07953496	chr1	94035910	BCAR3;BCAR3;BCAR3;BCAR3;BCAR3
cg23646383	chr1	94054497	BCAR3
cg10717504	chr1	94054760	BCAR3
cg00778190	chr1	95068029
cg09795087	chr1	95508854	ALG14
cg01933228	chr1	100316637	AGL;AGL;AGL;AGL;AGL;AGL
cg21130341	chr1	110174336	AMPD2;AMPD2;AMPD2;AMPD2;AMPD2;AMPD2
cg23928744	chr1	110765802	KCNC4;KCNC4;KCNC4
cg08256939	chr1	112058236	ADORA3
cg06600719	chr1	113417597
cg01319907	chr1	113761233
cg14001416	chr1	114302263	PHTF1
cg08339208	chr1	115323327	SIKE1;SIKE1
cg02576260	chr1	116574006	SLC22A15
cg02854554	chr1	118150234	FAM46C
cg06180099	chr1	150979364	FAM63A;FAM63A;FAM63A;FAM63A;FAM63A;FAM63A
cg13408416	chr1	152549813
cg24430920	chr1	153338215
cg20147290	chr1	154030564	NUP210L;NUP210L;NUP210L;NUP210L
cg12205230	chr1	154164951	TPM3
cg27442164	chr1	154304252	ATP8B2;ATP8B2
cg23063536	chr1	156119676	SEMA4A
cg12262564	chr1	156542103	IQGAP3
cg10135540	chr1	160711549	SLAMF7;SLAMF7;SLAMF7;SLAMF7;SLAMF7;SLAMF7;SLAMF7;SLAMF7;SLAMF7;SLAMF7
cg03391436	chr1	162335175	NOS1AP;NOS1AP;NOS1AP
cg27447874	chr1	165346015
cg08267336	chr1	167298149	POU2F1;POU2F1;POU2F1;POU2F1
cg04552572	chr1	169479291
cg03331659	chr1	170808258
cg06306117	chr1	177939673	SEC16B
cg12629244	chr1	178994355	FAM20B
cg21142977	chr1	179924316	CEP350
cg10812973	chr1	192498705
cg11903570	chr1	197665895	DENND1B;DENND1B;DENND1B;DENND1B
cg11813810	chr1	198621680	PTPRC;PTPRC;PTPRC;PTPRC
cg26399994	chr1	198649046	PTPRC;PTPRC;PTPRC;PTPRC
cg04912542	chr1	200498912
cg18993141	chr1	201027401	CACNA1S
cg19713196	chr1	201368390	LAD1
cg10540110	chr1	202775609	KDM5B
cg20888394	chr1	203247468
cg12736206	chr1	203787773	ZC3H11A
cg14134551	chr1	204598444	LRRN2;LRRN2
cg26711828	chr1	207158839
cg12685640	chr1	208714976
cg11433085	chr1	209093325
cg21436590	chr1	213747534
cg15741088	chr1	224642262
cg00313106	chr1	228562526	OBSCN
cg00406733	chr1	230137642
cg21147630	chr1	231350849	TRIM67;TRIM67
cg08738124	chr1	233105263	NTPCR
cg18426910	chr1	234795589	LOC101927787
cg00242096	chr1	236074111
cg01280674	chr1	236439326	ERO1B
cg11724883	chr1	236785782
cg01961272	chr1	241771860	OPN3
cg09073948	chr1	245018893	HNRNPU;HNRNPU;HNRNPU;HNRNPU
cg18672716	chr2	193256
cg23213327	chr2	7016509	RSAD2
cg00365642	chr2	8456058	LINC00299
cg23344769	chr2	8565981
cg24427214	chr2	8663193
cg25473181	chr2	11300636	PQLC3
cg13523526	chr2	11667352
cg16468565	chr2	12227968	LOC100506457;LOC100506457
cg17103169	chr2	14774279	LOC653602;FAM84A
cg04609635	chr2	24398695	C2orf84
cg10249235	chr2	25107075	ADCY3
cg07628138	chr2	26256094	RAB10
cg02289127	chr2	27357746	PREB
cg19552440	chr2	27498058	DNAJC5G;DNAJC5G;DNAJC5G;DNAJC5G
cg14144320	chr2	31111880
cg16400897	chr2	31208719	GALNT14;GALNT14;GALNT14;GALNT14
cg01195127	chr2	32503081	YIPF4;YIPF4
cg15780739	chr2	36922639	VIT;VIT;VIT;VIT;VIT
cg07442260	chr2	44570010	PREPL;PREPL;PREPL;PREPL;PREPL;PREPL;PREPL
cg14026061	chr2	46163863	PRKCE
cg20090162	chr2	47261900	TTC7A
cg20342458	chr2	52695221
cg21753618	chr2	52798927
cg09404516	chr2	54832147	SPTBN1;SPTBN1
cg11100028	chr2	55274978	RTN4;RTN4;RTN4;RTN4
cg25933842	chr2	58120056
cg15167335	chr2	61206565	PUS10
cg09283396	chr2	62423333	B3GNT2;B3GNT2
cg08613950	chr2	64719184
cg11421663	chr2	64834340	LOC339807
cg15821816	chr2	72367806	CYP26B1
cg21186771	chr2	73287456	SFXN5
cg02601249	chr2	81423813
cg01207311	chr2	85594391	ELMOD3;ELMOD3;ELMOD3;ELMOD3
cg18310515	chr2	85921529	GNLY;GNLY;GNLY;GNLY
cg13483774	chr2	86034029
cg01477546	chr2	86096098	ST3GAL5;ST3GAL5
cg09113070	chr2	86114036	ST3GAL5
cg18612393	chr2	90108061
cg19762657	chr2	95692524	MAL;MAL;MAL;MAL
cg07106169	chr2	95740362
cg25522181	chr2	96933283	CIAO1
cg24351076	chr2	96992044	ITPRIPL1;ITPRIPL1;ITPRIPL1;ITPRIPL1;ITPRIPL1;ITPRIPL1
cg23089298	chr2	97536097	SEMA4C
cg26450333	chr2	97589214	LOC101927053;FAM178B;FAM178B
cg17361881	chr2	100623422	AFF3;AFF3
cg10195937	chr2	100869572
cg09765245	chr2	101926154	RNF149
cg16753353	chr2	101947420
cg13027851	chr2	102433793	MAP4K4;MAP4K4;MAP4K4
cg01214376	chr2	103049515	IL18RAP
cg07036460	chr2	105489429
cg00714854	chr2	105593105	LOC102724691
cg20316716	chr2	106001301	FHL2;FHL2;FHL2;FHL2
cg15391842	chr2	109528374	EDAR
cg05004014	chr2	111744366	ACOXL
cg03449108	chr2	118982580
cg10035321	chr2	122407619	CLASP1;CLASP1;CLASP1
cg11105321	chr2	122547645
cg14490754	chr2	129334140
cg18069081	chr2	133182651	GPR39
cg06569561	chr2	136777134
cg04576864	chr2	145081764	GTDC1;GTDC1;GTDC1;GTDC1
cg01942318	chr2	146044461
cg23029198	chr2	146510791
cg22944122	chr2	148779335	ORC4L;ORC4L;ORC4L
cg27554535	chr2	153356582	FMNL2
cg07509728	chr2	156862158
cg02276944	chr2	157291826	GPD2;GPD2
cg27501190	chr2	160473496	LOC643072;LOC643072;BAZ2B;BAZ2B
cg12443168	chr2	165537583	COBLL1;COBLL1;COBLL1;COBLL1
cg14532140	chr2	171673195	GAD1;GAD1
cg05866854	chr2	171784945	GORASP2
cg00327209	chr2	173859340	RAPGEF4;RAPGEF4;RAPGEF4;RAPGEF4;RAPGEF4
cg03771754	chr2	173915314	RAPGEF4;RAPGEF4
cg10037068	chr2	175500072	WIPF1;WIPF1
cg24792523	chr2	175500132	WIPF1;WIPF1
cg13855715	chr2	177430491
cg14467024	chr2	178156643	LOC100130691
cg10338764	chr2	178417690	TTC30B
cg12734782	chr2	179187048	OSBPL6;OSBPL6;OSBPL6;OSBPL6;OSBPL6
cg02659030	chr2	179396826	TTN;TTN;TTN;MIR548N;TTN
cg18767846	chr2	182303206
cg03834400	chr2	183388134	PDE1A;PDE1A;PDE1A
cg02659379	chr2	190656652	PMS1;PMS1;PMS1;PMS1;PMS1;PMS1;PMS1;PMS1;PMS1;PMS1;PMS1;PMS1
cg03620269	chr2	191502149
cg03598938	chr2	191502738
cg07730886	chr2	191879796	STAT1;STAT1
cg02288301	chr2	193060811	TMEFF2
cg04897434	chr2	199179295	LOC101927619
cg27583307	chr2	200320750	SATB2
cg17123420	chr2	201560460	AOX2P
cg27614178	chr2	204515030
cg15908708	chr2	219030830	CXCR1
cg04275194	chr2	219433691	USP37;RQCD1
cg06292252	chr2	220082992	ABCB6
cg13102693	chr2	220094685	ANKZF1;ANKZF1;ANKZF1;ATG9A;ATG9A;ATG9A
cg07959018	chr2	220399461	ASIC4
cg13529898	chr2	225661396	DOCK10;DOCK10
cg16628206	chr2	228029924	COL4A4;COL4A3
cg01616956	chr2	232393196	NMUR1
cg01011757	chr2	233416425	TIGD1;EIF4E2
cg00907675	chr2	234294525	DGKD
cg13250592	chr2	236410085	AGAP1;AGAP1;AGAP1
cg06155356	chr2	237075576	GBX2
cg10641655	chr2	238441378	MLPH;MLPH;MLPH;MLPH;MLPH
cg24464012	chr2	239709369
cg25162913	chr2	240312803	HDAC4
cg13393505	chr2	241386846	GPC1
cg18624016	chr2	242004954	SNED1
cg11990892	chr2	242213721	HDLBP;HDLBP;HDLBP
cg02383924	chr2	242474249
cg22890355	chr2	242608276	ATG4B;ATG4B
cg07329968	chr2	242887160
cg07897699	chr3	4790491	ITPR1;ITPR1;ITPR1
cg03239523	chr3	4793370	EGOT;ITPR1;ITPR1;ITPR1
cg07188097	chr3	9885164	RPUSD3;RPUSD3
cg06265120	chr3	10157247	BRK1
cg11397854	chr3	13008878	IQSEC1;IQSEC1
cg14209247	chr3	14307176
cg18574097	chr3	16587775
cg20009408	chr3	16870155
cg13859004	chr3	22727439
cg13872046	chr3	24029156
cg14594833	chr3	32463113	CMTM7;CMTM7
cg16787050	chr3	32907279	TRIM71
cg11026611	chr3	42305345	CCK;CCK;CCK
cg11681353	chr3	42755235	CCDC13
cg23333850	chr3	45011575	ZDHHC3;ZDHHC3
cg21655255	chr3	46136952
cg08201646	chr3	46542996
cg07622766	chr3	46547809
cg00483459	chr3	46735782	ALS2CL
cg03038413	chr3	46967742	CCDC12;CCDC12;CCDC12
cg04486961	chr3	47006828	CCDC12;CCDC12;CCDC12
cg18686684	chr3	47934546	MAP4;MAP4
cg16840745	chr3	52091829	DUSP7
cg16983541	chr3	52231347	ALAS1;ALAS1
cg10130162	chr3	52324257	GLYCTK;GLYCTK;GLYCTK;GLYCTK;GLYCTK;GLYCTK;GLYCTK-AS1
cg07386061	chr3	52492874	NISCH
cg00029647	chr3	52821391	ITIH1;ITIH1;ITIH1;ITIH1
cg21832546	chr3	52934426
cg22553081	chr3	53289290	TKT;TKT;TKT
cg27239921	chr3	53527994	CACNA1D;CACNA1D;CACNA1D
cg23730027	chr3	57995180	FLNB;FLNB;FLNB;FLNB
cg22476375	chr3	58341403	PXK;PXK;PXK;PXK;PXK;PXK;PXK
cg18005280	chr3	66463731	LRIG1
cg06517138	chr3	69788430	MITF
cg22603612	chr3	71438025	FOXP1;FOXP1;FOXP1;FOXP1;FOXP1
cg17977511	chr3	71450880	FOXP1;FOXP1;FOXP1;FOXP1;FOXP1
cg06612872	chr3	71586067	FOXP1;FOXP1;FOXP1;FOXP1;FOXP1
cg27658249	chr3	72211714	LINC00870
cg02863817	chr3	77612381	ROBO2;ROBO2;ROBO2;ROBO2;ROBO2
cg03953749	chr3	81887888
cg11410023	chr3	96533511	EPHA6
cg19533955	chr3	99790878	C3orf26;FILIP1L;FILIP1L
cg01932663	chr3	99808606	C3orf26;FILIP1L;FILIP1L
cg02466892	chr3	105069006
cg18081171	chr3	105086573	ALCAM
cg22030154	chr3	105596110
cg26754426	chr3	112693969	CD200R1;CD200R1;CD200R1;CD200R1
cg00173906	chr3	112871562
cg05122957	chr3	112973542	BOC
cg09896057	chr3	120315127	NDUFB4;NDUFB4;NDUFB4;NDUFB4
cg07806886	chr3	120626899	STXBP5L
cg25461965	chr3	121375409	HCLS1;HCLS1
cg12659780	chr3	121935104	CASR;CASR
cg22466242	chr3	122920257	SEC22A
cg15279800	chr3	127792691
cg26418856	chr3	127794453	RUVBL1-AS1
cg15685811	chr3	128998585	C3orf37;C3orf37
cg21333217	chr3	129277321	PLXND1
cg21032462	chr3	129513276	TMCC1;TMCC1
cg27272605	chr3	138634607
cg17034901	chr3	143529947	SLC9A9
cg03260458	chr3	152100288	MBNL1;MBNL1;MBNL1;MBNL1;MBNL1;MBNL1;MBNL1
cg07648581	chr3	167966779	C3orf50
cg11291773	chr3	170487718
cg09641924	chr3	171282816
cg24858744	chr3	177294439
cg03731303	chr3	181443009	SOX2OT
cg07923363	chr3	182849698	LAMP3
cg24408199	chr3	183852724	EIF2B5
cg05195613	chr3	184405848
cg12438034	chr3	184430477	MAGEF1
cg16042006	chr3	185993852	DGKG;DGKG;DGKG
cg16031671	chr3	186252058
cg00293189	chr3	186856440	RPL39L
cg24284251	chr3	193480086
cg03206681	chr3	193512175
cg05386961	chr3	195272737
cg27295342	chr3	195849368
cg27387307	chr3	196356858
cg06201207	chr4	866302	GAK
cg12159980	chr4	878727	GAK
cg20249882	chr4	1364046	KIAA1530
cg22488278	chr4	2321957	ZFYVE28
cg12965980	chr4	2420592	CFAP99;ZFYVE28;ZFYVE28;ZFYVE28;ZFYVE28
cg09360014	chr4	3408303	RGS12;RGS12;RGS12
cg17378509	chr4	4557712
cg23193209	chr4	5972071	C4orf50
cg03791579	chr4	8375268	ACOX3;ACOX3
cg07890931	chr4	15930875
cg10051588	chr4	16255438	FLJ39653;FLJ39653
ch.4.594573R	chr4	23918895
cg14263994	chr4	26057458
cg06922338	chr4	40516851	RBM47;RBM47
cg17904897	chr4	40995100	APBB2;APBB2;APBB2
cg23653457	chr4	41361628	LIMCH1;LIMCH1;LIMCH1
cg00366265	chr4	41376770	LIMCH1;LIMCH1;LIMCH1;LIMCH1;LIMCH1
cg18242288	chr4	54793620
cg08415281	chr4	57253721	AASDH
cg02605248	chr4	71638742	RUFY3;RUFY3;RUFY3;RUFY3;RUFY3
cg11457353	chr4	71859066	DCK
cg07580418	chr4	73935807	COX18
cg13654097	chr4	74047195	ANKRD17;ANKRD17;ANKRD17
cg13524401	chr4	77120189	SCARB2;SCARB2
cg11849255	chr4	77343058
cg07685947	chr4	78741625	CNOT6L
cg03021573	chr4	83785869	SEC31A;SEC31A;SEC31A;SEC31A;SEC31A;SEC31A;SEC31A;SEC31A
cg18274125	chr4	86958165	MAPK10;MAPK10;MAPK10;MAPK10
cg25379588	chr4	88618496
cg08699623	chr4	90211703	GPRIN3
cg14011327	chr4	99584961
cg12052587	chr4	108642617	PAPSS1
cg14819910	chr4	110623305	CASP6;CASP6
cg13510423	chr4	113481391	ZGRF1
cg09074743	chr4	119199621	SNORA24;SNHG8
cg11721590	chr4	122932064
cg13197260	chr4	123269992	KIAA1109
cg26161997	chr4	124281050
cg14841601	chr4	124340166
cg25903375	chr4	140476877	SETD7
cg25576706	chr4	142693136
cg03605454	chr4	150806283
cg17092830	chr4	151047428	DCLK2;DCLK2;DCLK2
cg04524652	chr4	152330107	FAM160A1
cg11375648	chr4	152995163
cg12798955	chr4	153582263	TMEM154
cg01894064	chr4	154073371	TRIM2
cg00883123	chr4	154373513
cg18423456	chr4	159817224	FNIP2;C4orf45
cg02753742	chr4	159956264	C4orf45;C4orf45
cg19173885	chr4	160424581
cg26118045	chr4	174427715
cg24488338	chr4	183408251	TENM3
cg08276984	chr4	184366236	CDKN2AIP
cg08346735	chr4	184829966	STOX2
cg18138243	chr4	185759840
cg18205372	chr5	386883	AHRR
cg15601915	chr5	1065775	SLC12A7
cg24585559	chr5	1233095	SLC6A18
cg16530632	chr5	1392069
cg20784862	chr5	1491434	LPCAT1
cg05926253	chr5	1801364	NDUFS6;MRPL36
cg12339834	chr5	2914702
cg13955436	chr5	6449153	UBE2QL1
cg01776207	chr5	7879420	MTRR;MTRR
cg01912692	chr5	8621221
cg00213439	chr5	10127027
cg08732762	chr5	10484005
cg02658063	chr5	14409290	TRIO
cg19453893	chr5	16794840	MYO10
cg21648744	chr5	32451259
cg14236989	chr5	38257108	EGFLAM;EGFLAM
cg09085752	chr5	41009340	MROH2B
cg26317056	chr5	43602919	NNT;NNT;NNT
cg23073126	chr5	52286130	ITGA2;ITGA2;ITGA2;ITGA2;ITGA2;ITGA2
cg15722526	chr5	54180254
cg04341591	chr5	54357769
cg02034689	chr5	54518136
cg05189667	chr5	54742635	PPAP2A;PPAP2A
cg26303174	chr5	55976674
cg01164141	chr5	55977468
cg24252614	chr5	56247957	MIER3
cg11438535	chr5	58856567	PDE4D;PDE4D;PDE4D;PDE4D
cg02010447	chr5	61439790
cg01926291	chr5	62016022
cg16059802	chr5	66499712
cg06887251	chr5	67576008	PIK3R1
cg26242514	chr5	68303028	LOC101928885
cg14184145	chr5	68789894	OCLN;OCLN
cg05069104	chr5	70717077
cg08572394	chr5	76932996	OTP
cg15595478	chr5	79650944
cg16938950	chr5	81069982
cg08341821	chr5	81573780	RPS23
cg16597717	chr5	89770685	MBLAC2;POLR3G;POLR3G
cg21975725	chr5	90592599
cg19046697	chr5	92915581	FLJ42709;FLJ42709
cg05880353	chr5	92957059	FAM172A;FAM172A;FAM172A;FAM172A;MIR2277
cg11863380	chr5	95094981	RHOBTB3
cg23266773	chr5	100113853
cg09725147	chr5	108745819	PJA2
cg21056475	chr5	110428269	WDR36
cg05157420	chr5	111690150	EPB41L4A
cg13410567	chr5	114888935
cg23396309	chr5	119391638
cg22636420	chr5	121646851	SNCAIP;SNCAIP;SNCAIP;SNCAIP;SNCAIP;SNCAIP
ch.5.2251785F	chr5	123635353
cg07320967	chr5	124082323
cg11201854	chr5	127148879
cg17521124	chr5	127552942
cg11798521	chr5	131996143	IL13
cg03089865	chr5	132449103
cg20524425	chr5	135170272	LOC153328
cg06872138	chr5	137875267	ETF1
cg17954373	chr5	139927007	EIF4EBP3;ANKHD1-EIF4EBP3
cg19047410	chr5	140053740	DND1;HARS;HARS;HARS;HARS;HARS;HARS;HARS
cg04836851	chr5	140562819	PCDHB16
cg16300107	chr5	141412853
cg23198558	chr5	142511729	ARHGAP26;ARHGAP26
cg11729848	chr5	145252094	GRXCR2
cg16762925	chr5	146993496	JAKMIP2-AS1;JAKMIP2;JAKMIP2;JAKMIP2;JAKMIP2
cg17416790	chr5	148801073	MIR143HG;MIR143HG
cg08498254	chr5	155109505
cg06402296	chr5	158448540	EBF1;EBF1;EBF1
cg18677732	chr5	158867444
cg09170532	chr5	159806732
cg00100375	chr5	166731437	TENM2
cg02102278	chr5	167589692	TENM2
cg11855741	chr5	168692189	SLIT3;MIR585
cg24463026	chr5	169074977	DOCK2
cg02029908	chr5	172195602	DUSP1
cg06911974	chr5	172260464	ERGIC1
cg24811886	chr5	173249408
cg23232459	chr5	176068610	EIF4E1B
cg06625767	chr5	176836695	F12
cg06953999	chr5	176852451	GRK6;GRK6;GRK6
cg18826137	chr5	176881396	PRR7;PRR7;PRR7
cg19619956	chr5	176967557	FAM193B;FAM193B
cg10671676	chr5	178413560	GRM6
cg16556605	chr5	180219008	MGAT1;MGAT1;MGAT1;MGAT1;MGAT1
cg17839901	chr6	331908	DUSP22;DUSP22;DUSP22;DUSP22;DUSP22
cg01410116	chr6	2859460	SERPINB9P1
cg22647031	chr6	3387811	SLC22A23;SLC22A23
cg24023023	chr6	4014874
cg09812242	chr6	6701924
cg03024251	chr6	7673035
cg08238166	chr6	8086867	SCARNA27;EEF1E1;EEF1E1
cg23127986	chr6	11939022
cg06627767	chr6	14520389
cg23699716	chr6	14903922
cg01977883	chr6	15501554	JARID2;JARID2
cg19394039	chr6	15901433
cg04998423	chr6	16488675	ATXN1;ATXN1
cg04030141	chr6	16506179	ATXN1;ATXN1
cg11118422	chr6	28557883
cg03470207	chr6	28574981
cg19382642	chr6	30071496	TRIM31
cg08749775	chr6	30153760	TRIM26
cg17080697	chr6	30297382	TRIM39;TRIM39
cg25261377	chr6	30313517	RPP21
cg18202696	chr6	30515684	GNL1
cg15777523	chr6	30524529	PRR3;PRR3;PRR3;GNL1;PRR3;GNL1
cg09072601	chr6	30686652	MDC1;TUBB;TUBB;TUBB;TUBB
cg23900141	chr6	31085004	CDSN;PSORS1C1
cg04755523	chr6	31508665	BAT1;BAT1
cg08413657	chr6	31587798	BAT2
cg11645762	chr6	31867819	ZBTB12
cg05680710	chr6	31868144	ZBTB12
cg10370924	chr6	34631880	C6orf106;C6orf106
cg13098827	chr6	36596887
cg26656036	chr6	37026016
cg00720209	chr6	42043459	TAF8
cg01323212	chr6	42719001
cg02559541	chr6	43959295
cg17695660	chr6	44017516
cg08044663	chr6	80713582	TTK;TTK
cg12357458	chr6	82530653
cg09831069	chr6	82575283
cg06549168	chr6	88030409	GJB7
cg22952703	chr6	88875569	CNR1;CNR1;CNR1;CNR1;CNR1;CNR1;CNR1;CNR1
cg01570769	chr6	89790920	PNRC1
cg03427461	chr6	90274792	ANKRD6;ANKRD6;ANKRD6;ANKRD6
cg03002526	chr6	105237721	HACE1
cg01426713	chr6	106517533
cg19800413	chr6	108077539	SCML4;SCML4
cg20185868	chr6	122792938	SERINC1;PKIB;SERINC1
cg07993642	chr6	126111480	NCOA7;NCOA7
cg22488130	chr6	131466106	AKAP7
cg13708861	chr6	131855470
cg13253642	chr6	132939906	TAAR2;TAAR2
cg02446647	chr6	133562101	EYA4;EYA4;EYA4
cg06458042	chr6	140205113
cg06628999	chr6	142129232
cg08918272	chr6	142767650
cg23948955	chr6	144968704	UTRN
cg13117339	chr6	147178769
cg16768949	chr6	150895822
cg13278100	chr6	150920859	PLEKHG1
cg14888823	chr6	155672764
cg03676602	chr6	156952100
cg27087505	chr6	158094449	ZDHHC14;ZDHHC14
cg00789034	chr6	158245090	SNX9
cg09031737	chr6	159084048	SYTL3;SYTL3;SYTL3;SYTL3
cg26011786	chr6	159422088	RSPH3
cg11170810	chr6	160389491	IGF2R
cg06742559	chr6	160511142	IGF2R;IGF2R
cg09673492	chr6	170598767	DLL1;FAM120B
cg05183927	chr7	1026363	CYP2W1
cg10645855	chr7	1443760
cg07007035	chr7	1776076	ELFN1
cg21113776	chr7	2499915
cg10909858	chr7	2996673	CARD11
cg22051370	chr7	4804431	FOXK1
cg07016094	chr7	11676721	THSD7A
cg00469341	chr7	14031022	ETV1;ETV1;ETV1;ETV1;ETV1
cg06735111	chr7	14031037	ETV1;ETV1;ETV1;ETV1;ETV1
cg11325152	chr7	17810471
cg06270661	chr7	21582502	DNAH11
cg06270993	chr7	23338250	C7orf30
cg00869215	chr7	23626062	CLK2P
cg14229877	chr7	27779355	TAX1BP1;TAX1BP1;TAX1BP1;TAX1BP1
cg01747447	chr7	30515521	NOD1
cg11982214	chr7	37007063	ELMO1;ELMO1;ELMO1;ELMO1;ELMO1;ELMO1
cg27492418	chr7	38948804	VPS41;VPS41
cg11189986	chr7	41922264
cg03741584	chr7	45978273
cg14334453	chr7	48194866
cg01098474	chr7	57508755	ZNF716
cg00110917	chr7	68000401
cg16889245	chr7	70113001	AUTS2;AUTS2
cg03113977	chr7	70159834	AUTS2;AUTS2
cg01159623	chr7	70596377	WBSCR17
cg25623427	chr7	73277462	WBSCR28
cg26828593	chr7	79082652	MAGI2-AS3;MAGI2-AS3;MAGI2;MAGI2;MAGI2;MAGI2;MAGI2-AS3;MAGI2-AS3
cg15556990	chr7	80544479	SEMA3C
cg00786335	chr7	82984236
cg04961217	chr7	83865902
cg22030102	chr7	91759314	CYP51A1;CYP51A1
cg08573313	chr7	94139369	CASD1;CASD1
cg04599026	chr7	96634763	DLX6AS;DLX6
cg15708802	chr7	97128837
cg03806175	chr7	98577593	TRRAP
cg21886275	chr7	98724797	SMURF1;SMURF1;SMURF1
cg09712195	chr7	101590206	CUX1;CUX1;CUX1
cg01890075	chr7	101926568	CUX1;CUX1
cg14548925	chr7	105516956	ATXN7L1;ATXN7L1
cg10087556	chr7	116232819
cg16735401	chr7	120726200	CPED1;CPED1
cg04931708	chr7	121944678	FEZF1;FEZF1;FEZF1-AS1
cg15371739	chr7	123242908	NDUFA5;NDUFA5;ASB15
cg25709314	chr7	128797877	TSPAN33
cg08884462	chr7	128846012	SMO
cg05862114	chr7	130132259	MEST;MEST;MESTIT1;MEST
cg26997176	chr7	131581752
cg25534694	chr7	132393558	FLJ40288
cg21190661	chr7	134881822	WDR91
cg01751605	chr7	137028546	PTN
cg10582189	chr7	140337654
cg07452866	chr7	140703310
cg00940526	chr7	148981212	ZNF783
cg20923549	chr7	151283199	PRKAG2;PRKAG2;PRKAG2;PRKAG2;PRKAG2
cg07955159	chr7	151582158
cg06941140	chr7	151828012
cg02764964	chr7	156636120	LMBR1
cg17437261	chr7	157141386	DNAJB6;DNAJB6
cg05726556	chr7	157203124	DNAJB6
cg20705893	chr7	157869970	PTPRN2;PTPRN2;PTPRN2
cg25497530	chr7	158059944	PTPRN2;PTPRN2;PTPRN2
cg16294168	chr8	1810433	ARHGEF10
cg20299740	chr8	2197661
cg10395101	chr8	6420858	ANGPT2;ANGPT2;ANGPT2;MCPH1
cg22113101	chr8	6778086
cg02910793	chr8	11421934	BLK
cg11647077	chr8	11628868	NEIL2;NEIL2;NEIL2;NEIL2
cg13007701	chr8	13078829	DLC1
cg08768218	chr8	13372483	DLC1;DLC1
cg04241863	chr8	18067331	NAT1;NAT1;NAT1;NAT1;NAT1;NAT1;NAT1;NAT1
cg02696960	chr8	19554461
cg10312211	chr8	21867933
cg08433673	chr8	21966491	NUDT18
cg07385743	chr8	22526655	BIN3;BIN3
cg20966378	chr8	24199149	ADAM28;ADAM28;ADAM28;LOC101929294
cg14557900	chr8	29545611
cg03133371	chr8	41167673	SFRP1
cg08914121	chr8	41925898
cg13709386	chr8	42559636	CHRNB3
cg04761198	chr8	54793733	RGS20;RGS20
cg09413498	chr8	58173601
cg10554210	chr8	59977636	TOX
cg15654892	chr8	60834013
cg26988406	chr8	65492666	BHLHE22
cg06867350	chr8	67940979	PPP1R42
cg16134339	chr8	68416760	CPA6
cg02059626	chr8	76319264
cg07851983	chr8	82191666	FABP5
cg10410170	chr8	90997072	NBN
cg05445744	chr8	93087358	RUNX1T1;RUNX1T1;RUNX1T1;RUNX1T1;RUNX1T1;RUNX1T1;RUNX1T1;RUNX1T1;RUNX1T1;RUNX1T1;RUNX1T1;RUNX1T1;RUNX1T1
cg20211654	chr8	93625596
cg21230793	chr8	93920498	C8orf83
cg22010749	chr8	95239578
cg19084794	chr8	96086565
cg22062539	chr8	97296348	PTDSS1
cg18211315	chr8	98437059	LOC101927066
cg15584486	chr8	100667796	VPS13B;VPS13B
cg13648741	chr8	101255300
cg03636234	chr8	101271359	RNF19A;RNF19A
cg16994669	chr8	101325645	RNF19A
cg14280466	chr8	101920342
cg25639415	chr8	102504621	GRHL2
cg04019115	chr8	103109790	NCALD;NCALD;NCALD;NCALD;NCALD;NCALD;NCALD
cg13094252	chr8	104153753	C8orf56;BAALC;BAALC
cg25681902	chr8	104350589
cg15630755	chr8	107604418	OXR1;OXR1;OXR1
cg02169705	chr8	107606892	OXR1;OXR1;OXR1
cg06059616	chr8	109092720	RSPO2
cg09705503	chr8	110594394	SYBU;SYBU;SYBU;SYBU;SYBU;SYBU;SYBU;SYBU;SYBU;SYBU;SYBU;SYBU;SYBU;SYBU;SYBU
cg15718448	chr8	111930817
cg03536846	chr8	120886254	DEPDC6
cg15776329	chr8	121760617	SNTB1
cg06085312	chr8	126405273
cg17683488	chr8	126431694
cg13282749	chr8	131589640
cg22466595	chr8	135632168	ZFAT;ZFAT;ZFAT;ZFAT;ZFAT;ZFAT;ZFAT
cg09626576	chr8	140639909	KCNK9;KCNK9
cg17643927	chr8	141131909	TRAPPC9;TRAPPC9
cg07281647	chr8	141580048	EIF2C2;EIF2C2
cg18211761	chr8	143026607
cg01649966	chr8	143247157
cg04191530	chr8	143530846
cg21817896	chr8	143570842	BAI1
cg04867468	chr8	144956083
cg05184456	chr8	145557639	SCRT1
cg09532331	chr9	15422570	SNAPC3
cg03862768	chr9	16653826	BNC2
cg17977409	chr9	17579227	SH3GL2;SH3GL2
cg21180572	chr9	33043903	SMU1
cg24275125	chr9	33264124	CHMP5;CHMP5;BAG1;BAG1
cg22658985	chr9	34126662	DCAF12;DCAF12
cg12494355	chr9	35688020	TPM2;TPM2;TPM2
cg00762554	chr9	37785187	EXOSC3;EXOSC3
cg13752885	chr9	37905779	MCART1;MCART1;MCART1
cg01495297	chr9	74383419	TMEM2;TMEM2;TMEM2;TMEM2
cg04684218	chr9	87283436	NTRK2;NTRK2;NTRK2;NTRK2;NTRK2;NTRK2;NTRK2
cg07658904	chr9	88693030	GOLM1;GOLM1
cg02020801	chr9	93893852
cg24104437	chr9	97846734	MIR23B;MIR27B;C9orf3;C9orf3
cg14162627	chr9	99963165	ZNF322B
cg23075568	chr9	100955349	CORO2A
cg23522962	chr9	102342539
cg11789328	chr9	102590407	NR4A3;NR4A3;NR4A3
cg21532758	chr9	107594136	ABCA1
cg08786644	chr9	107594238	ABCA1
cg13140220	chr9	110514313
cg24299175	chr9	111779968	TMEM245
cg05669421	chr9	111881984	C9orf5
cg04843046	chr9	111930197	C9orf4
cg09771185	chr9	113494701	MUSK;MUSK;MUSK
cg01472113	chr9	114658195	UGCG
cg02021371	chr9	114682186	UGCG
cg03985630	chr9	116811954	ZNF618
cg17692821	chr9	117769024
cg12638205	chr9	117875045	TNC
cg02877081	chr9	119183371
cg13753351	chr9	127134207	PSMB7
cg01829171	chr9	127644926	GOLGA1
cg21193451	chr9	128509870	PBX3;PBX3;PBX3;PBX3
cg23960192	chr9	130046075	GARNL3;GARNL3;GARNL3
cg17206480	chr9	130579551	ENG;ENG;ENG
cg08981042	chr9	130677183	ST6GALNAC4;ST6GALNAC4
cg21168038	chr9	131595708	CCBL1;CCBL1;CCBL1
cg05406845	chr9	133973328	AIF1L;AIF1L;AIF1L;AIF1L
cg03813477	chr9	134443561
cg14280905	chr9	136424187	ADAMTSL2;ADAMTSL2
cg24377993	chr9	136919310	BRD3
cg14472181	chr9	136921209	BRD3
cg10056332	chr9	137129341
cg09496358	chr9	139860560
cg23128584	chr10	323649	DIP2C
cg19902173	chr10	529521	DIP2C
cg10077985	chr10	833127
cg22341271	chr10	1120280	WDR37
cg15082694	chr10	1408294	ADARB2
cg00524965	chr10	5856835	GDI2;GDI2
cg00645884	chr10	6110377
cg04808066	chr10	7221504	SFMBT2;SFMBT2
cg09234252	chr10	8373659
cg19638036	chr10	12036314	UPF2;UPF2
cg11054379	chr10	21816408
cg23850174	chr10	22542726
cg02336568	chr10	22546215	LOC100130992
cg27503801	chr10	22654968	SPAG6;SPAG6;SPAG6;SPAG6
cg17749384	chr10	28571186	MPP7
cg09141266	chr10	30831506
cg06055960	chr10	34925885	PARD3;PARD3;PARD3;PARD3;PARD3;PARD3;PARD3;PARD3;PARD3;PARD3;PARD3
cg24146166	chr10	38265215	ZNF25
cg18444835	chr10	43432279
cg06134301	chr10	44102961	ZNF485
cg25812309	chr10	48574724
cg21434600	chr10	48602270
cg05406881	chr10	50531238	C10orf71
cg02766543	chr10	58120034	ZWINT;ZWINT;ZWINT;ZWINT;ZWINT;ZWINT
cg17895254	chr10	62492157
cg14419424	chr10	65388604
cg18382422	chr10	71211551	TSPAN15
cg12826574	chr10	71337104
cg21313429	chr10	72271960	PALD1
cg03525054	chr10	72498080	ADAMTS14;ADAMTS14
cg21369812	chr10	73471699	C10orf105;C10orf105;CDH23
cg10642599	chr10	74014931
cg05647846	chr10	75012771	MRPS16;DNAJC9-AS1
cg06166583	chr10	80577448
cg12863172	chr10	81933359	ANXA11;ANXA11;ANXA11;ANXA11;ANXA11;ANXA11
cg04824711	chr10	89621740	PTEN;KILLIN
cg15861156	chr10	91737463
cg03330490	chr10	94452236	HHEX
cg26042108	chr10	95198804	MYOF;MYOF
cg24091315	chr10	97080852	SORBS1;SORBS1;SORBS1;SORBS1;SORBS1;SORBS1;SORBS1
cg02207047	chr10	98524276
cg21448212	chr10	99149282	RRP12;RRP12;RRP12
cg19660186	chr10	102743417	SEMA4G;SEMA4G;MRPL43;MRPL43;MRPL43
cg07728982	chr10	104144929
cg20601314	chr10	104179541	FBXL15;PSD
cg14015502	chr10	104535020	C10orf26;C10orf26
cg08556156	chr10	105267398	NEURL1;NEURL1-AS1
cg06350509	chr10	105455544	SH3PXD2A
cg21060228	chr10	106114436	CFAP58-AS1;CFAP58
cg11967480	chr10	112290198
cg11243835	chr10	116581808	FAM160B1;FAM160B1;FAM160B1;FAM160B1
cg08908131	chr10	118706938	KIAA1598;KIAA1598
cg13320271	chr10	123694131	ATE1-AS1
cg18599401	chr10	125853177	CHST15;CHST15;CHST15;CHST15
cg05834055	chr10	126339159	FAM53B
cg00949224	chr10	126410346	FAM53B
cg14291256	chr10	127461065	MMP21
cg02638791	chr10	129715512	PTPRE
cg09484938	chr10	132001473
cg06439736	chr10	133955534	JAKMIP3
cg01512840	chr10	134258819	C10orf91
cg10107322	chr10	134544617	INPP5A
cg13348943	chr10	134616585
cg00846988	chr10	135234735	SPRN
ch.11.2590R	chr11	245924	PSMD13;PSMD13
cg08043868	chr11	460633	PTDSS2
cg13251608	chr11	748031	TALDO1
cg11465766	chr11	802050	LRDD;LRDD;LRDD
cg18552858	chr11	1038003	MUC6
cg03507336	chr11	1150298	MUC5AC
cg17414718	chr11	1444836	BRSK2
cg13943025	chr11	2210306
cg18865126	chr11	2596606	KCNQ1;KCNQ1
cg03617572	chr11	3187631	OSBPL5;OSBPL5;OSBPL5
cg01131524	chr11	3602611
cg07420362	chr11	3647419	TRPC2
cg24208426	chr11	3819031	PGAP2;NUP98;NUP98;PGAP2;NUP98;PGAP2;PGAP2;NUP98;PGAP2
cg19327844	chr11	6440482	APBB1;APBB1
cg26427534	chr11	7659067	PPFIBP2
cg00731328	chr11	9384129
cg02871021	chr11	10715715	MRVI1;MRVI1;MRVI1
cg05434837	chr11	12063890
cg15546286	chr11	19099094
cg14347471	chr11	20995948	NELL1;NELL1;NELL1;NELL1
cg14599023	chr11	27384909	CCDC34;CCDC34
cg23920515	chr11	32127544
cg11476288	chr11	33885120	LMO2;LMO2;LMO2
cg18231737	chr11	34089499	CAPRIN1;CAPRIN1
cg02005157	chr11	34663205	EHF;EHF;EHF
cg24317740	chr11	35101356
cg04171808	chr11	35188437	CD44;CD44;CD44;CD44;CD44
cg24787929	chr11	35915447
cg24638253	chr11	41481578
cg08292164	chr11	43711049	HSD17B12
cg03470671	chr11	45115584	PRDM11;PRDM11
cg24403959	chr11	46260412
cg19983221	chr11	46439420	AMBRA1
cg07819010	chr11	46619375
cg10533255	chr11	46679301	KIAA0652;KIAA0652;KIAA0652;KIAA0652;KIAA0652
cg14088811	chr11	47399994	SPI1;SPI1;SPI1;SPI1
cg03894626	chr11	47464938	RAPSN;RAPSN
cg13047308	chr11	47471339	RAPSN;RAPSN
cg03566787	chr11	47517381	CUGBP1;CUGBP1
cg00695187	chr11	48032704	PTPRJ;PTPRJ
cg08320911	chr11	48065094	PTPRJ;PTPRJ
cg20390500	chr11	57072454	TNKS1BP1
cg18868478	chr11	57476216	MED19
cg10689409	chr11	57887499	OR9I1;OR9Q1
cg08653292	chr11	58920029	FAM111A;FAM111A;FAM111A;FAM111A;FAM111A
cg20181079	chr11	59270409	OR4D11
cg14853734	chr11	59577941	MRPL16
cg04725464	chr11	60691766	TMEM132A;TMEM132A
cg15553522	chr11	60692329	TMEM132A;TMEM132A
cg20691408	chr11	61659465	FADS3
cg22169418	chr11	62359237	TUT1
cg06289725	chr11	62689081	CHRM1
cg26286281	chr11	63764602	OTUB1;OTUB1
cg00354992	chr11	63984558	FERMT3;FERMT3
cg04024822	chr11	64136015	RPS6KA4;MIR1237;RPS6KA4
cg19507591	chr11	64850277	CDCA5;ZFPL1
cg08793239	chr11	65210665	MIR612;NEAT1
cg23299484	chr11	65239080
cg02025157	chr11	66112659	BRMS1;BRMS1
cg26648103	chr11	66791718	SYT12
cg13187188	chr11	67219859	GPR152
cg01845451	chr11	67805250	TCIRG1
cg21400885	chr11	68567699	CPT1A;CPT1A
cg20002303	chr11	69360967
cg15114474	chr11	69451412
cg15951498	chr11	71725245	LOC100128494;NUMA1;NUMA1;NUMA1
cg03717994	chr11	73114164
cg24212471	chr11	75180067	GDPD5
cg23279335	chr11	75863631
cg05076755	chr11	76381148	LRRC32;LRRC32
cg23873932	chr11	78919724	TENM4
cg02992224	chr11	93822294	HEPHL1
cg20422242	chr11	95976579	MAML2
cg19531130	chr11	101786659	KIAA1377;ANGPTL5
cg03620832	chr11	101930248	C11orf70;C11orf70
cg26757793	chr11	102496159	MMP20
cg24965116	chr11	102754061
cg15504958	chr11	108908742
cg06136573	chr11	109842959
cg00724047	chr11	111168751	COLCA1;COLCA1;COLCA1;COLCA1;COLCA1;COLCA1;COLCA2;COLCA2;COLCA2
cg25022311	chr11	113342307	DRD2;DRD2
cg22717328	chr11	115498608
cg09176740	chr11	116618998	BUD13;BUD13
cg10274934	chr11	117534084	DSCAML1
cg27523974	chr11	118443017	ARCN1;ARCN1
cg00733441	chr11	119189717
cg00006771	chr11	122539625	UBASH3B
cg18798650	chr11	123000989	CLMP
cg13247967	chr11	123487358	GRAMD1B
cg03160242	chr11	125178460	PKNOX2
cg11832408	chr11	128562141	FLI1
cg04244494	chr12	510476	CCDC77;CCDC77;CCDC77;CCDC77
cg08159242	chr12	1604915	ERC1;ERC1;ERC1;ERC1;ERC1;ERC1
cg16429476	chr12	6439077	TNFRSF1A
cg02507181	chr12	10251536	CLEC1A;CLEC1A
cg11183292	chr12	12369502	LRP6
cg07489135	chr12	12538308	LOH12CR1;LOH12CR1
cg01114230	chr12	13197039	KIAA1467
cg20270703	chr12	13247403	GSG1;GSG1;GSG1;GSG1;GSG1;GSG1;GSG1
cg02640948	chr12	14919296
cg26745220	chr12	19847822
cg03833948	chr12	21678044	C12orf39
cg14300707	chr12	22562255
cg08548710	chr12	22696957	KIAA0528
cg09445158	chr12	24050329	SOX5;SOX5;SOX5;SOX5
cg11638447	chr12	25530715
cg12442714	chr12	26077626
cg25395413	chr12	45269045	NELL2;NELL2;NELL2;NELL2;NELL2
cg18199624	chr12	46853994	LOC100288798;LOC100288798;LOC100288798;LOC100288798;LOC100288798
cg19952067	chr12	49062856	C12orf41;SNORA2B
cg20346388	chr12	49319767	FKBP11;FKBP11;FKBP11
cg12964519	chr12	49376120	WNT1
cg14548898	chr12	52960826	KRT74
cg18320160	chr12	53591607	ITGB7;ITGB7
cg15696038	chr12	55806498
cg08223129	chr12	57472967	NEMP1;NEMP1
cg01669973	chr12	57548375	LRP1
cg11557658	chr12	57914033	DDIT3
cg06556702	chr12	58004448	GEFT;GEFT
cg13942500	chr12	58766214
cg20556954	chr12	63194872	PPM1H
cg23390381	chr12	65488095	WIF1
cg15067401	chr12	88536400	TMTC3;CEP290
cg27118102	chr12	92173183
cg19993202	chr12	93043688
cg21708439	chr12	95338147
cg19318885	chr12	100162201	ANKS1B
cg19722698	chr12	104693930	TXNRD1;TXNRD1;TXNRD1;TXNRD1;TXNRD1
cg25174412	chr12	105803653
cg03749777	chr12	106533046	NUAK1;NUAK1
cg18257193	chr12	106699438	TCP11L2;TCP11L2
cg12864409	chr12	110742270	ATP2A2;ATP2A2
cg10279127	chr12	111021254	PPTC7
cg08734315	chr12	111131710
cg03104083	chr12	114887847
cg14801009	chr12	116385242
cg22923809	chr12	117583821	FBXO21;FBXO21
cg18724891	chr12	121147746	UNC119B
cg25607886	chr12	121285702	SPPL3
cg00423403	chr12	121784233	ANAPC5;ANAPC5
cg15180795	chr12	122955829
cg00830710	chr12	124419761	DNAH10
cg19659271	chr12	131764799
cg11757214	chr12	132291338
cg09444108	chr12	133186599
cg13005636	chr13	20392706
cg08229058	chr13	25296292
cg07348641	chr13	25746495	FAM123A;FAM123A
cg08477381	chr13	27612587
cg07801814	chr13	28997193	FLT1;FLT1;FLT1;FLT1
cg24639246	chr13	29390312
cg12168009	chr13	34832875
cg08761167	chr13	36247421	MIR548F5
cg25738313	chr13	36871671	CCDC169;CCDC169;CCDC169;CCDC169;CCDC169;CCDC169-SOHLH2;CCDC169;CCDC169
cg23200122	chr13	37454413	SMAD9;SMAD9
cg01028964	chr13	40644022
cg09705459	chr13	44404502
cg20338956	chr13	48736138
cg24523585	chr13	49821926	CDADC1
cg04836884	chr13	50077574	PHF11;PHF11
cg27032905	chr13	51878551
cg16599150	chr13	52139515
cg17793549	chr13	61258965	LINC00378
cg20831871	chr13	68831934
cg24375483	chr13	79441903
cg23531968	chr13	90110573
cg27111395	chr13	99922864	UBAC2;UBAC2;UBAC2;MIR548AN
cg02015529	chr13	100153203	TM9SF2
cg10400227	chr13	110960772	COL4A1;COL4A1;COL4A2
cg05939926	chr13	111880027	ARHGEF7;ARHGEF7;ARHGEF7;ARHGEF7;ARHGEF7
cg00510094	chr13	113729377	MCF2L;MCF2L
cg17417049	chr13	114817960	RASA3
cg23436804	chr13	114824008	RASA3
cg16986571	chr13	114872102	RASA3
cg26939169	chr14	21737612	HNRNPC;HNRNPC;HNRNPC;HNRNPC;HNRNPC;HNRNPC;HNRNPC;HNRNPC
cg27295118	chr14	22902226
cg11643361	chr14	22923261
cg20073893	chr14	22945457
cg21947426	chr14	23999927	ZFHX2;THTPA;THTPA
cg05197323	chr14	24912098	SDR39U1
cg27651270	chr14	35307399	BAZ1A;BAZ1A
cg13207960	chr14	35855812
cg21959634	chr14	41968402
cg15759037	chr14	50155555	POLE2;POLE2;POLE2
cg14981243	chr14	52509024	NID2
cg00284713	chr14	55129544	SAMD4A;SAMD4A
cg27379540	chr14	55173738	SAMD4A;SAMD4A
cg21152269	chr14	55519107	MAPK1IP1L
cg18148021	chr14	56616059	PELI2
cg24457555	chr14	59718896	DAAM1
cg14057961	chr14	65007327	HSPA2;HSPA2
cg05950113	chr14	65121300
cg04428139	chr14	69620662	DCAF5
cg20080874	chr14	69725306	GALNT16;GALNT16
cg09002518	chr14	69906572	SLC39A9;SLC39A9;SLC39A9;SLC39A9;SLC39A9
cg01557792	chr14	70162755	KIAA0247
cg08139264	chr14	71585372
cg07931368	chr14	73927768
cg21584360	chr14	75535839	ZC2HC1C;ZC2HC1C;ZC2HC1C;ACYP1;ACYP1
cg16579908	chr14	77403711
cg17704620	chr14	77763369	POMT2
cg13037201	chr14	89018372	PTPN21
cg12742007	chr14	89774031	FOXN3;FOXN3
cg00365182	chr14	92334328	TC2N
cg17759047	chr14	92994238	RIN3
cg16506185	chr14	94463488	C14orf48;C14orf48;C14orf48
cg03188724	chr14	94546857	DDX24;IFI27L1;IFI27L1
cg07088950	chr14	95403143
cg14179830	chr14	96446232
cg04445557	chr14	96830932	ATG2B;GSKIP;GSKIP;GSKIP;GSKIP
cg00872726	chr14	97499908
cg02470777	chr14	98968064
cg12759780	chr14	99927691	SETD3;SETD3;SETD3;SETD3
cg08635366	chr14	100860397	WDR25;WDR25
cg08398133	chr14	101011857	BEGAIN;BEGAIN
cg27018464	chr14	101071191
cg14395152	chr14	102188817
cg23052930	chr14	102910106	TECPR2
cg05229035	chr14	102968461	TECPR2
cg21920469	chr14	103375193
cg15449975	chr14	103999050	TRMT61A
cg09788796	chr14	104742774
cg14527667	chr14	105124309
cg27048544	chr15	26091735	ATP10A
cg17713570	chr15	27661473	GABRG3;GABRG3
cg26693173	chr15	33137114	FMN1;FMN1
cg15287024	chr15	34393715	PGBD4;C15orf24
cg23151714	chr15	38943234
cg03193657	chr15	40398999	BMF;BMF;BMF;BMF
cg24359188	chr15	40509472	BUB1B;PAK6;PAK6
cg05707890	chr15	40750704	BAHD1;BAHD1;BAHD1
cg27496506	chr15	43559170	TGM5;TGM5
cg05723527	chr15	45405871	DUOX2;DUOXA2
cg23825512	chr15	50476073	SLC27A2;SLC27A2
cg16272728	chr15	55569254	RAB27A
cg06712005	chr15	60667100	ANXA2;ANXA2;ANXA2;ANXA2
cg23206630	chr15	62942319	TLN2
cg00482119	chr15	63783392
cg18376817	chr15	64438372
cg12002820	chr15	65054827	RBPMS2;MIR1272
cg05312163	chr15	68374619	PIAS1
cg23006147	chr15	68593357
cg00599142	chr15	71413458
cg18942085	chr15	72570117
cg26590834	chr15	75074271	CSK;CSK
cg02145220	chr15	79223378	CTSH;CTSH
cg02137425	chr15	79471264
cg06480070	chr15	81224593	CEMIP;CEMIP;CEMIP
cg26528791	chr15	81575055	IL16
cg23359651	chr15	83635438
cg13061976	chr15	85359001	ALPK3
cg04239831	chr15	90392043	AP3S2;AP3S2;AP3S2;C15orf38-AP3S2
cg01285237	chr15	97739602
cg16261114	chr15	99551997	LOC145814
cg13144432	chr15	100513968	ADAMTS17
cg21700663	chr15	101093900
cg22631092	chr15	101660832
cg16412914	chr16	358248	AXIN1;AXIN1
cg05103524	chr16	550961	RAB11FIP3;RAB11FIP3
cg14744841	chr16	762760
cg05441941	chr16	873598
cg12235146	chr16	1550585	TELO2
cg12293843	chr16	1921052	MEIOB;MEIOB
cg07726222	chr16	2125875	TSC2;TSC2;TSC2
cg07059052	chr16	2828302	TCEB2;TCEB2
cg13603473	chr16	3055115
cg14618624	chr16	3068382	CLDN6
cg07584331	chr16	3451821	ZNF174;ZNF174;ZNF174;ZNF174;ZSCAN32;ZSCAN32;ZSCAN32;ZSCAN32
cg08136363	chr16	3657142	SLX4
cg03087366	chr16	4018639	ADCY9
cg02993882	chr16	4043463	ADCY9
cg09011603	chr16	4082907	ADCY9
cg08296742	chr16	4290611	SRL
cg07415816	chr16	4467684	CORO7;CORO7;CORO7;CORO7-PAM16
cg20073681	chr16	4674013	MGRN1;MGRN1;MGRN1;MGRN1;MGRN1
cg07441596	chr16	9658487
cg25332095	chr16	10000364	GRIN2A;GRIN2A;GRIN2A
cg04596352	chr16	11691448
cg01173978	chr16	14097192
cg06048090	chr16	14653752	PARN;PARN;PARN
cg09078293	chr16	17510730	XYLT1
cg23994296	chr16	19443188	TMC5;TMC5;TMC5;TMC5
cg06654079	chr16	21169179	DNAH3;TMEM159
cg07968770	chr16	21170927	TMEM159;DNAH3
cg06540191	chr16	23676950	DCTN5;DCTN5;DCTN5;DCTN5;DCTN5;DCTN5
cg05849469	chr16	24621300
cg02042997	chr16	28505886	APOB48R
cg00470192	chr16	28953867
cg00474657	chr16	28989308	SPNS1;SPNS1;SPNS1;SPNS1;SPNS1
cg08913493	chr16	30813771
cg11970458	chr16	31213481	PYCARD;PYCARD
cg13352836	chr16	31228263	TRIM72;PYDC1
cg23449931	chr16	31409292	ITGAD
cg01744161	chr16	46983286
cg27319917	chr16	48592694	N4BP1
cg16901027	chr16	50730221	NOD2
cg17164621	chr16	50873821
cg16435922	chr16	55053053
cg05809414	chr16	56668250	MT1JP
cg04813711	chr16	57597905	GPR114
cg15869743	chr16	58418628
cg19767436	chr16	67496989	ATP6V0D1
cg10158135	chr16	67520795
cg00548618	chr16	67943097	PSKH1
cg05704955	chr16	70759914	VAC14
cg17198978	chr16	72277225
cg19594635	chr16	72822362	ZFHX3;ZFHX3
cg03312009	chr16	74773998	FA2H;FA2H
cg03740666	chr16	75597830
cg10415354	chr16	80824726	CDYL2
cg16700025	chr16	81518253	CMIP
cg26823930	chr16	81582954	CMIP;CMIP
cg11974939	chr16	81602445	CMIP;CMIP
cg03944072	chr16	81617738	CMIP;CMIP
cg19010675	chr16	81631051	CMIP;CMIP
cg26465310	chr16	82203988	MPHOSPH6
cg04665499	chr16	84109130	MBTPS1
cg04590638	chr16	84256865	KCNG4
cg01813815	chr16	85099384	KIAA0513;KIAA0513;KIAA0513;KIAA0513
cg26317934	chr16	85775380	MIR1910;C16orf74
cg00520247	chr16	87219691
cg02435043	chr16	87925570	CA5A
cg00394385	chr16	88371314
cg07729082	chr16	88686083	ZC3H18
cg26642540	chr16	89010147	CBFA2T3
cg06436854	chr16	89043527	CBFA2T3
cg09205293	chr16	89132956
cg01575519	chr16	89151852
cg00739608	chr16	89205832	ACSF3;ACSF3;ACSF3
cg25705212	chr16	89229541	LINC00304
cg25681339	chr17	1174148	BHLHA9
cg09670182	chr17	1732768	SMYD4;RPA1
cg13254898	chr17	1957794	HIC1
cg01834661	chr17	1991523	SMG6;SMG6;SMG6;SMG6;SMG6
cg02999757	chr17	2381272	METTL16
cg04067940	chr17	3864217	ATP2A3;ATP2A3;ATP2A3;ATP2A3;ATP2A3;ATP2A3;ATP2A3
cg10747310	chr17	3917677	ZZEF1
cg23838173	chr17	4081234	ANKFY1
cg08772754	chr17	4201017	UBE2G1
cg08842138	chr17	7301657
cg02694489	chr17	7348399	CHRNB1
cg07402456	chr17	7760044	LSMD1;CYB5D1
cg13728103	chr17	7765133	CYB5D1
cg03747002	chr17	7907439	GUCY2D
cg02359589	chr17	8045663	PER1
cg13759852	chr17	8056985	PER1
cg04798929	chr17	8287246	RPL26
cg01929340	chr17	10059923	GAS7
cg06800222	chr17	10195469
cg10950328	chr17	18062612	MYO15A
cg22766770	chr17	18218566	TOP3A;SMCR8
cg19413907	chr17	19605713	SLC47A2;SLC47A2;SLC47A2
cg07706067	chr17	21030370	DHRS7B
cg21897970	chr17	25684164
cg19319940	chr17	27887431
cg27641908	chr17	28575061
cg09256683	chr17	34313637	CCL14;CCL14;CCL14-CCL15;CCL14-CCL15
cg06040872	chr17	34394215	CCL18
cg14487292	chr17	36105517	HNF1B;HNF1B
cg11944236	chr17	36359308	LOC440434
cg03104421	chr17	37791687	PPP1R1B;PPP1R1B;PPP1R1B
cg20512466	chr17	38179782	MED24;MED24;MED24;MED24
cg17303163	chr17	38752665
cg12606630	chr17	39676755	KRT15
cg06050065	chr17	41113316	AARSD1;AARSD1
cg21874814	chr17	41561480	DHX8
cg13640455	chr17	41607846	ETV4;ETV4;ETV4;ETV4;ETV4
cg14888901	chr17	44091062	MAPT;MAPT;MAPT;MAPT;MAPT;MAPT;MAPT;MAPT
cg10682302	chr17	45810127	TBX21
cg03083467	chr17	47287223	GNGT2;ABI3;ABI3;GNGT2;GNGT2;GNGT2
cg22808175	chr17	47308389	PHOSPHO1;PHOSPHO1
cg04370549	chr17	48371840
cg12668711	chr17	48624393	SPATA20;SPATA20;SPATA20
cg00003625	chr17	48912543	WFIKKN2
cg09290893	chr17	54830708
cg15815084	chr17	54912870	DGKE
cg04288453	chr17	55822716	CCDC182
cg23632656	chr17	56362296
cg07497511	chr17	59457396	BCAS3;BCAS3
cg08164961	chr17	60218428
cg24414089	chr17	60705329	MRC2
cg10184771	chr17	62102410
cg22904288	chr17	62169667	ERN1
cg20574153	chr17	62493555	POLG2
cg04797513	chr17	66511248	PRKAR1A;PRKAR1A;PRKAR1A;PRKAR1A;PRKAR1A;PRKAR1A;PRKAR1A
cg09412786	chr17	67009860	ABCA9-AS1;ABCA9
cg12204395	chr17	68171750	KCNJ2
cg18857873	chr17	71164157	SSTR2
cg01395522	chr17	71164682	SSTR2
cg09042581	chr17	71430168	SDK2
cg02110836	chr17	71953083
cg10372525	chr17	72542758	CD300C
cg27608747	chr17	72732854	RAB37;RAB37;RAB37;RAB37
cg25422797	chr17	73506046	CASKIN2;CASKIN2
cg23467561	chr17	73841592	UNC13D
cg20857275	chr17	76026592	TNRC6C;TNRC6C
cg11741199	chr17	76247029
cg25260699	chr17	76384516	PGS1;PGS1;PGS1;PGS1
cg14134128	chr17	76774832	CYTH1;CYTH1
cg07706387	chr17	77031156	C1QTNF1;C1QTNF1;C1QTNF1
cg05694884	chr17	77774298
cg04216466	chr17	78188404	SGSH
cg06149904	chr17	78210840	SLC26A11;SLC26A11;SLC26A11;SLC26A11
cg22652378	chr17	78533842	RPTOR;RPTOR
cg22498452	chr17	79106652	AATK;AATK
cg06577703	chr17	79431121	BAHCC1
cg27107970	chr17	79520734	C17orf70;C17orf70
cg04885333	chr17	80341642
cg11068938	chr17	80753237	TBCD
cg02026242	chr17	80938685	B3GNTL1
cg14106046	chr17	81006485	B3GNTL1
cg18959007	chr18	2847623	EMILIN2
cg16234029	chr18	9708438	RAB31
cg05281308	chr18	19320308	MIB1
cg07851278	chr18	21033426	RIOK3
cg17511274	chr18	21078359
cg11370887	chr18	32821057	ZNF397;ZNF397;ZNF397;ZNF397
cg12219753	chr18	34408901	C18orf10;KIAA1328;C18orf10
cg23708717	chr18	47793175	CCDC11
cg07099161	chr18	56935937	RAX
cg08700010	chr18	60772026
cg22456192	chr18	71959684	CYB5A;CYB5A
cg06807726	chr18	74090695	ZNF516
cg13354121	chr18	74178097	ZNF516
cg00710343	chr18	74239137	LOC284276
cg17798934	chr18	76304359
cg00644963	chr18	77209372	NFATC1;NFATC1;NFATC1;NFATC1;NFATC1;NFATC1;NFATC1;NFATC1;NFATC1;NFATC1
cg17974247	chr18	77336267
cg17104700	chr19	371698	THEG;THEG
cg18811158	chr19	649301	RNF126
cg26517584	chr19	1157683	SBNO2
cg16642332	chr19	1219344	STK11
cg02695467	chr19	1446581
cg22323067	chr19	2465617
cg20920023	chr19	3403337	NFIC;NFIC;NFIC;NFIC;NFIC
cg09402652	chr19	3961645	MIR637;DAPK3
cg06213317	chr19	5250569	PTPRS;PTPRS;PTPRS;PTPRS
cg26796095	chr19	5625046	SAFB
cg19343912	chr19	6378667
cg16553721	chr19	6668742	TNFSF14;TNFSF14
cg12950995	chr19	6772475	VAV1;VAV1;VAV1
cg27447790	chr19	6781386	VAV1;VAV1;VAV1
cg09065742	chr19	7692363	XAB2
cg03116405	chr19	10242446
cg18178852	chr19	11001891	CARM1
cg15225042	chr19	13044582	FARSA
cg12913073	chr19	16295969	FAM32A
cg04176419	chr19	17320590	MYO9B;MYO9B
cg04986870	chr19	18061256	KCNN1
cg26542091	chr19	18974273	UPF1
cg09494269	chr19	28463281
cg11393209	chr19	31575534
cg22486777	chr19	34965973
cg14883389	chr19	35987229
cg21333974	chr19	38613824	SIPA1L3
cg27400772	chr19	38715064	DPF1;DPF1;DPF1
cg05464534	chr19	39340247	HNRNPL;HNRNPL
cg20643237	chr19	39903614	PLEKHG2
cg10814298	chr19	40325155	DYRK1B;DYRK1B;DYRK1B;FBL
cg15882034	chr19	40443675
cg21623031	chr19	41803546	HNRNPUL1;HNRNPUL1;HNRNPUL1
cg17029690	chr19	44009073	PHLDB3
cg07744695	chr19	44229909
cg22003469	chr19	44669119	ZNF226;ZNF226;ZNF226;ZNF226;ZNF226
cg21104186	chr19	46195279	SNRPD2;QPCTL;QPCTL;SNRPD2;SNRPD2;SNRPD2
cg22238717	chr19	50528888	VRK3;ZNF473;ZNF473;VRK3
cg08141939	chr19	51435436
cg13537487	chr19	51499358	KLK8;KLK8;KLK8;KLK8
cg20670939	chr19	51513296	KLK9
cg07567777	chr19	51524441	KLK10;KLK10;KLK10
cg15169007	chr19	52056455
cg00346503	chr19	53377398
cg12582959	chr19	56159199	CCDC106;CCDC106
cg25870663	chr19	56331640	NLRP11;NLRP11
cg27497487	chr19	58557436	ZSCAN1
cg00383197	chr20	218415
cg18391247	chr20	422550	TBC1D20;TBC1D20
cg04522915	chr20	646942	SCRT2
cg02626873	chr20	1247526	SNPH
cg22417879	chr20	1306553	SDCBP2
cg26779912	chr20	1373873	FKBP1A;FKBP1A
cg12909892	chr20	1443660	NSFL1C;NSFL1C;NSFL1C;NSFL1C
cg27495764	chr20	5093932	C20orf30;C20orf30;C20orf30;C20orf30
cg15747192	chr20	5824829	C20orf196;C20orf196;C20orf196
cg17781668	chr20	9334016	PLCB4;PLCB4;PLCB4
cg10835912	chr20	10489449	SLX4IP
cg06786578	chr20	13303732
cg25052121	chr20	17539745	BFSP1
cg25554935	chr20	18118011	PET117
cg10496071	chr20	18591952	DTD1
cg12184569	chr20	21143349	KIZ;KIZ;KIZ;KIZ
cg01116137	chr20	25034263	ACSS1
cg05857825	chr20	31408213	MAPRE1
cg02107801	chr20	31482551
cg16104808	chr20	31905258
cg27431396	chr20	32250213	C20orf144;NECAB3;NECAB3
cg18589543	chr20	32696765	EIF2S2
cg05566585	chr20	35634250	RBL1;RBL1
cg16694619	chr20	35885537	GHRH;GHRH
cg27373959	chr20	38402292
cg10829412	chr20	39783643	PLCG1;PLCG1
cg20794732	chr20	42523260
cg14051424	chr20	44430889	DNTTIP1
cg20239391	chr20	45030732	ELMO2;ELMO2
cg17550582	chr20	45338652	SLC2A10
cg03135653	chr20	47260617	PREX1
cg16604680	chr20	47284899	PREX1
cg18112953	chr20	47448545
cg20770573	chr20	48307717	B4GALT5
cg14992113	chr20	48729853	UBE2V1;UBE2V1;UBE2V1;TMEM189-UBE2V1;UBE2V1
cg15482702	chr20	50179805	NFATC2;NFATC2;NFATC2;NFATC2
cg25407044	chr20	52464576
cg20554943	chr20	57429025	GNAS;GNAS;GNAS;GNAS;GNAS
cg04968625	chr20	59738174
cg08533428	chr20	60884397	LAMA5
cg21342971	chr20	61585615	SLC17A9;SLC17A9
cg10215242	chr20	61594271	SLC17A9;SLC17A9
cg11211198	chr20	62257286	GMEB2
cg22519017	chr20	62371961	SLC2A4RG
cg04977659	chr20	62387994	ZBTB46
cg04270823	chr20	62687554	TCEA2
cg04232246	chr20	62845179	MYT1
cg26796673	chr21	15734396
cg12602426	chr21	18984294	BTG3;BTG3
cg25306719	chr21	27298698	APP;APP;APP;APP;APP;APP;APP;APP;APP;APP
cg09413933	chr21	30397036	USP16;USP16;USP16;USP16;USP16;USP16
cg07999824	chr21	30472502	MAP3K7CL;MAP3K7CL;MAP3K7CL;MAP3K7CL;MAP3K7CL;MAP3K7CL;MAP3K7CL
cg02915871	chr21	34439499
cg07673212	chr21	34793807	IFNGR2
cg14839803	chr21	35006383	CRYZL1
cg01555113	chr21	36475414
cg25297255	chr21	38353273	HLCS
cg20029669	chr21	43537664	UMODL1;UMODL1;UMODL1;UMODL1
cg27280688	chr21	43823809	UBASH3A;UBASH3A
cg06884132	chr21	43989883	SLC37A1
cg10102336	chr21	44759044
cg17806069	chr21	44863611
cg22451408	chr21	45065904	HSF2BP
cg09261141	chr21	45502766	TRAPPC10
cg24710671	chr21	45754203	C21orf2
cg08992356	chr21	45877504	LRRC3
cg12608445	chr21	46571362	ADARB1;ADARB1;ADARB1;ADARB1;ADARB1;ADARB1;ADARB1;ADARB1
cg21945459	chr21	47706156	MCM3AP;C21orf57;C21orf57
cg00174743	chr21	47812611	PCNT
cg11901843	chr22	17715002
cg14416359	chr22	18984379	DGCR5
cg14408642	chr22	19997351	ARVCF
cg05096734	chr22	20186356	LOC284865
cg02602982	chr22	20259307
cg27171806	chr22	20919556	MED15;MED15;MED15;MED15;MED15;MED15
cg14525062	chr22	22121889	MAPK1
cg00777451	chr22	22231029
cg16393873	chr22	22726103
cg06457737	chr22	23494687	RAB36
cg19064551	chr22	24399518	GSTTP2
cg13183251	chr22	24992578	GGT1
cg16692439	chr22	26831446	ASPHD2
cg05877528	chr22	26875552	HPS4;HPS4
cg25997150	chr22	27039465
cg20703600	chr22	28152031	MN1
cg17338116	chr22	30751696	CCDC157;SF3A1
cg23825480	chr22	31336785	MORC2
cg12273325	chr22	31689831	PIK3IP1;PIK3IP1
cg23876006	chr22	31875561	EIF4ENIF1;EIF4ENIF1;EIF4ENIF1
ch.22.436090R	chr22	32046895
cg15159234	chr22	36335229	RBFOX2;RBFOX2
cg12257146	chr22	36462212
cg23563104	chr22	37252476
cg10272744	chr22	37361004	LL22NC01-81G9.3
cg04355884	chr22	37475946	TMPRSS6;TMPRSS6;TMPRSS6
cg10567318	chr22	37561354
cg04631160	chr22	37561497
cg06321962	chr22	38528511	PLA2G6;PLA2G6
cg11675448	chr22	39578839
cg16093065	chr22	40720633	TNRC6B;TNRC6B;TNRC6B
cg15878879	chr22	40882228	MKL1;MKL1;MKL1
cg08205110	chr22	43506474	BIK
cg09080522	chr22	44568387	PARVG;PARVG
cg20516161	chr22	45559322	NUP50;NUP50
cg20252399	chr22	45599149	C22orf9;C22orf9
cg21899777	chr22	46771084	CELSR1
cg07763262	chr22	47079658
cg06320150	chr22	50118247
