# Supplementary material for: Transcriptome- and DNA methylation-based cell-type deconvolutions produce similar estimates of differential gene expression and differential methylation
Source: BioData Min. 2024 Jul 11;17:21. doi: 10.1186/s13040-024-00374-0 (PMC11241886; doi:10.1186/s13040-024-00374-0)
Supplement: Supplementary file 6 — Supplementary Material 6 [file 13040_2024_374_MOESM6_ESM.csv]

probe	chr	pos	UCSC_RefGene_Name	Contrast	Overlap
cg11851804	chr1	848379		BaseMal	UnAdj
cg16608242	chr1	889533	NOC2L	BaseMal	RNA_DNAm_UnAdj
cg21830050	chr1	891193	NOC2L	MalRec	DNAm_UnAdj
cg21830050	chr1	891193	NOC2L	BaseMal	RNA_DNAm_UnAdj
cg01711077	chr1	981222	AGRN	BaseMal	UnAdj
cg01711077	chr1	981222	AGRN	MalRec	UnAdj
cg27169685	chr1	1027716	C1orf159	BaseMal	UnAdj
cg27169685	chr1	1027716	C1orf159	MalRec	UnAdj
cg27582546	chr1	1062237		BaseMal	UnAdj
cg00300303	chr1	1067223		BaseMal	UnAdj
cg15822328	chr1	1072197		BaseMal	UnAdj
cg19584957	chr1	1114579	TTLL10;TTLL10	MalRec	RNA_DNAm
cg07671976	chr1	1142215	TNFRSF18;TNFRSF18;TNFRSF18	BaseMal	RNA_DNAm
cg07671976	chr1	1142215	TNFRSF18;TNFRSF18;TNFRSF18	MalRec	RNA
cg14531564	chr1	1154853	SDF4;SDF4	BaseMal	UnAdj
cg14531564	chr1	1154853	SDF4;SDF4	MalRec	UnAdj
cg05818515	chr1	1158081	SDF4;SDF4	BaseMal	UnAdj
cg08706355	chr1	1168984	B3GALT6;B3GALT6	BaseMal	UnAdj
cg17848797	chr1	1198269	UBE2J2;UBE2J2;LOC100128842;UBE2J2;UBE2J2	BaseMal	UnAdj
cg27185793	chr1	1238797	ACAP3	MalRec	UnAdj
cg08939275	chr1	1251322	CPSF3L	MalRec	RNA_DNAm
cg23377249	chr1	1299875	MXRA8	BaseRec	UnAdj
cg07280242	chr1	1396086	ATAD3C	BaseMal	UnAdj
cg07147033	chr1	1549615	MIB2;MIB2;MIB2;MIB2;MIB2	BaseMal	UnAdj
cg19165249	chr1	1558097	MIB2;MIB2;MIB2;MIB2;MIB2;MIB2	MalRec	UnAdj
cg25500853	chr1	1559952	MIB2;MIB2;MIB2;MIB2;MIB2;MIB2	BaseMal	DNAm
cg06080300	chr1	1563096	MIB2;MIB2;MIB2;MIB2;MIB2;MIB2	MalRec	UnAdj
cg09330116	chr1	1603934	LOC728661;CDK11B;CDK11B;CDK11B;CDK11B;CDK11B;CDK11B	BaseRec	UnAdj
cg11851198	chr1	1642075	CDK11A;CDK11B;CDK11B;CDK11B;CDK11B;CDK11A;CDK11B;CDK11B	BaseMal	UnAdj
cg09185911	chr1	1688883	NADK	BaseMal	UnAdj
cg08122070	chr1	1689610	NADK	BaseMal	UnAdj
cg13185289	chr1	1707657	NADK;NADK;NADK	BaseMal	DNAm
cg22877644	chr1	1712405	NADK	MalRec	UnAdj
cg23834034	chr1	1712821	NADK	BaseMal	UnAdj
cg16677144	chr1	1790217	GNB1	BaseMal	UnAdj
cg22619719	chr1	1891578	KIAA1751	BaseRec	RNA
cg14656575	chr1	1988767	PRKCZ	BaseMal	UnAdj
cg01970427	chr1	2006896	PRKCZ;PRKCZ	MalRec	DNAm
cg25304754	chr1	2014547	PRKCZ;PRKCZ	MalRec	RNA
cg27642710	chr1	2076778	PRKCZ;PRKCZ;PRKCZ;PRKCZ	BaseMal	UnAdj
cg24578937	chr1	2090814	PRKCZ;PRKCZ;PRKCZ	BaseMal	UnAdj
cg14984732	chr1	2130495	FAAP20;FAAP20	BaseMal	UnAdj
cg14984732	chr1	2130495	FAAP20;FAAP20	MalRec	UnAdj
cg19404444	chr1	2164602	SKI	BaseMal	UnAdj
cg16052025	chr1	2178014	SKI	BaseMal	UnAdj
cg06521970	chr1	2200890	SKI	MalRec	RNA_DNAm_UnAdj
cg02737619	chr1	2222440	SKI	BaseMal	UnAdj
cg02737619	chr1	2222440	SKI	MalRec	UnAdj
cg02945331	chr1	2228394	SKI	MalRec	UnAdj
cg15548859	chr1	2381299		MalRec	RNA_DNAm
cg15548859	chr1	2381299		BaseMal	DNAm
cg25037677	chr1	2437047		BaseMal	UnAdj
cg22530293	chr1	2458418	PANK4	MalRec	UnAdj
cg13221681	chr1	2514619		BaseMal	UnAdj
cg00492341	chr1	2526950	MMEL1	BaseMal	DNAm
cg15585866	chr1	2553766	MMEL1	BaseMal	RNA
cg26532664	chr1	2739523		BaseRec	RNA_DNAm_UnAdj
cg03747657	chr1	2751217		BaseMal	UnAdj
cg25720825	chr1	2849682		BaseMal	UnAdj
cg17890044	chr1	2994372	PRDM16;PRDM16	BaseMal	UnAdj
cg12884780	chr1	3078148	PRDM16;PRDM16	BaseMal	UnAdj
cg06099439	chr1	3146905	PRDM16;PRDM16	BaseMal	UnAdj
cg04873098	chr1	3165191	PRDM16;PRDM16	BaseMal	RNA
cg01196079	chr1	3201858	PRDM16;PRDM16	BaseMal	UnAdj
cg15605124	chr1	3230250	PRDM16;PRDM16	BaseMal	UnAdj
cg16394551	chr1	3230357	PRDM16;PRDM16	BaseMal	UnAdj
cg00353844	chr1	3275283	PRDM16;PRDM16	BaseMal	UnAdj
cg15483381	chr1	3421427	MEGF6	BaseMal	UnAdj
cg20451455	chr1	3449825	MEGF6	MalRec	RNA_DNAm_UnAdj
cg20451455	chr1	3449825	MEGF6	BaseMal	UnAdj
cg21811896	chr1	3465381	MEGF6	BaseMal	UnAdj
cg23108037	chr1	3507069	MEGF6	BaseMal	UnAdj
cg23108037	chr1	3507069	MEGF6	MalRec	UnAdj
cg20277126	chr1	3507151	MEGF6	BaseMal	UnAdj
cg20277126	chr1	3507151	MEGF6	MalRec	UnAdj
cg10013316	chr1	3527627	MEGF6	BaseMal	UnAdj
cg16395997	chr1	3562798	WDR8	BaseMal	UnAdj
cg06814493	chr1	3585499	TP73;TP73;TP73;TP73;TP73;TP73	BaseMal	UnAdj
cg22195036	chr1	3614517	TP73;TP73;TP73;TP73;TP73;TP73;TP73;TP73;TP73;TP73;TP73;TP73;TP73	BaseMal	UnAdj
cg25352980	chr1	3635210	TP73;TP73;TP73;TP73	MalRec	DNAm
cg15947534	chr1	3668909	CCDC27	BaseMal	UnAdj
cg16890402	chr1	3668919	CCDC27	BaseMal	UnAdj
cg17855390	chr1	3693301		BaseMal	RNA_DNAm_UnAdj
cg17855390	chr1	3693301		MalRec	RNA_DNAm_UnAdj
cg09633588	chr1	3817016	LOC100133612;C1orf174	BaseMal	UnAdj
cg21833572	chr1	3817804	LOC100133612;C1orf174	BaseMal	UnAdj
cg16162536	chr1	3824447	LOC100133612	MalRec	UnAdj
cg18213443	chr1	4221388		BaseMal	DNAm
cg18213443	chr1	4221388		MalRec	DNAm
cg11005513	chr1	4235020		MalRec	DNAm_UnAdj
cg13495205	chr1	4714033	AJAP1;AJAP1	BaseMal	DNAm
cg19821682	chr1	4849063		BaseMal	UnAdj
cg27046117	chr1	5125428		MalRec	RNA
cg13614715	chr1	5552309		BaseMal	UnAdj
cg09307411	chr1	5912410		BaseMal	RNA_DNAm
cg01309569	chr1	5950209	NPHP4	BaseMal	UnAdj
cg17336744	chr1	6034818	NPHP4;NPHP4;NPHP4;NPHP4	BaseMal	UnAdj
cg05576256	chr1	6069135	KCNAB2	MalRec	DNAm
cg07922513	chr1	6089454	KCNAB2;KCNAB2	BaseMal	UnAdj
cg02448796	chr1	6101339	KCNAB2;KCNAB2	MalRec	UnAdj
cg02448796	chr1	6101339	KCNAB2;KCNAB2	BaseMal	UnAdj
cg26708484	chr1	6142608	KCNAB2;KCNAB2;KCNAB2;KCNAB2;KCNAB2;KCNAB2	BaseMal	UnAdj
cg00152195	chr1	6166566	CHD5;CHD5	MalRec	UnAdj
cg11726911	chr1	6241120	CHD5	BaseMal	UnAdj
cg00532411	chr1	6241506	CHD5	BaseMal	UnAdj
cg00929493	chr1	6314002	GPR153	MalRec	UnAdj
cg19838859	chr1	6328861	ACOT7;ACOT7;ACOT7;ACOT7	BaseMal	UnAdj
cg26048493	chr1	6354272	ACOT7;ACOT7;ACOT7;ACOT7	BaseMal	UnAdj
cg25029657	chr1	6355008	ACOT7;ACOT7;ACOT7;ACOT7	BaseMal	UnAdj
cg05573161	chr1	6438368	ACOT7;ACOT7	BaseRec	RNA_DNAm_UnAdj
cg15757266	chr1	6475317	HES2	BaseMal	UnAdj
cg07386626	chr1	6475535	HES2	BaseMal	UnAdj
cg00046539	chr1	6538631	PLEKHG5;PLEKHG5;PLEKHG5;PLEKHG5;PLEKHG5;PLEKHG5;PLEKHG5;PLEKHG5	MalRec	UnAdj
cg21397848	chr1	6631046	TAS1R1;TAS1R1;TAS1R1;TAS1R1	MalRec	DNAm_UnAdj
cg03257923	chr1	6661809	KLHL21	BaseMal	UnAdj
cg10030008	chr1	6972862	CAMTA1	MalRec	UnAdj
cg08556891	chr1	7313356	CAMTA1	BaseMal	UnAdj
cg06841244	chr1	7642279	CAMTA1	BaseMal	UnAdj
cg06249677	chr1	7666465	CAMTA1	BaseMal	UnAdj
cg24865247	chr1	7709065	CAMTA1	BaseMal	UnAdj
cg17875988	chr1	7739886	CAMTA1	BaseMal	UnAdj
cg01078174	chr1	7830468	VAMP3	BaseRec	RNA_DNAm_UnAdj
cg21999952	chr1	7891710	PER3;PER3;PER3;PER3;PER3	BaseMal	UnAdj
cg21999952	chr1	7891710	PER3;PER3;PER3;PER3;PER3	MalRec	UnAdj
cg11978441	chr1	7902772	PER3	BaseMal	UnAdj
cg24416197	chr1	7902853	PER3;PER3;PER3;PER3;PER3	BaseMal	UnAdj
cg20625138	chr1	7913667	UTS2;UTS2	MalRec	RNA
cg20625138	chr1	7913667	UTS2;UTS2	BaseMal	RNA_DNAm
cg17123655	chr1	7999572	TNFRSF9	BaseMal	UnAdj
cg06956444	chr1	8001309	TNFRSF9	BaseMal	UnAdj
cg09776113	chr1	8003644	TNFRSF9	BaseMal	UnAdj
cg24663338	chr1	8005108		BaseMal	UnAdj
cg09059223	chr1	8173932		BaseMal	UnAdj
cg09059223	chr1	8173932		MalRec	UnAdj
cg10283595	chr1	8181108		BaseMal	UnAdj
cg01920963	chr1	8187378		MalRec	UnAdj
cg01920963	chr1	8187378		BaseMal	UnAdj
cg05270224	chr1	8212843		MalRec	UnAdj
cg03318985	chr1	8215809		MalRec	UnAdj
cg03318985	chr1	8215809		BaseMal	UnAdj
cg12840932	chr1	8264699		BaseMal	UnAdj
cg02847588	chr1	8271997		BaseMal	UnAdj
cg11283860	chr1	8273352		BaseMal	UnAdj
cg08644356	chr1	8388411	SLC45A1	BaseMal	UnAdj
cg08644356	chr1	8388411	SLC45A1	MalRec	UnAdj
cg15702277	chr1	8477935	RERE;RERE;RERE	BaseMal	UnAdj
cg09541539	chr1	8499462	RERE;RERE	MalRec	UnAdj
cg09541539	chr1	8499462	RERE;RERE	BaseMal	UnAdj
cg13518824	chr1	8523537	RERE;RERE	MalRec	UnAdj
cg13518824	chr1	8523537	RERE;RERE	BaseMal	UnAdj
cg20431434	chr1	8525400	RERE;RERE	BaseMal	UnAdj
cg14380444	chr1	8577534	RERE;RERE	BaseMal	DNAm_UnAdj
cg14380444	chr1	8577534	RERE;RERE	MalRec	RNA_DNAm_UnAdj
cg20736743	chr1	8584115	RERE;RERE	BaseMal	UnAdj
cg18645642	chr1	8631756	RERE;RERE	MalRec	UnAdj
cg18645642	chr1	8631756	RERE;RERE	BaseMal	UnAdj
cg14607332	chr1	8658322	RERE;RERE	MalRec	UnAdj
cg14607332	chr1	8658322	RERE;RERE	BaseMal	UnAdj
cg21268984	chr1	8720599	RERE;RERE	BaseMal	UnAdj
cg16970559	chr1	8747198	RERE;RERE	BaseMal	UnAdj
cg01173814	chr1	8762310	RERE;RERE	BaseMal	UnAdj
cg02578391	chr1	8877013	RERE;RERE	BaseRec	RNA_DNAm_UnAdj
cg27230594	chr1	8908794		MalRec	DNAm
cg09788030	chr1	8914860		MalRec	UnAdj
cg17876429	chr1	8931674	ENO1;ENO1	BaseMal	UnAdj
cg17876429	chr1	8931674	ENO1;ENO1	MalRec	UnAdj
cg20536660	chr1	8931689	ENO1;ENO1	BaseMal	UnAdj
cg20536660	chr1	8931689	ENO1;ENO1	MalRec	UnAdj
cg16812044	chr1	8940061	ENO1	BaseMal	UnAdj
cg24325712	chr1	8965799		BaseMal	DNAm
cg17746707	chr1	9048966		BaseMal	UnAdj
cg05533219	chr1	9076210	SLC2A7	MalRec	RNA_DNAm
cg05533219	chr1	9076210	SLC2A7	BaseMal	RNA_DNAm
cg24027679	chr1	9086621	SLC2A7	BaseRec	RNA_DNAm_UnAdj
cg00690929	chr1	9118237	SLC2A5;SLC2A5;SLC2A5	BaseMal	UnAdj
cg12763828	chr1	9129646	SLC2A5;SLC2A5;SLC2A5;SLC2A5;SLC2A5	BaseMal	UnAdj
cg17312282	chr1	9133353		BaseMal	UnAdj
cg17650255	chr1	9133414		BaseMal	UnAdj
cg13869484	chr1	9140563	SLC2A5	BaseMal	UnAdj
cg16553238	chr1	9154254		MalRec	RNA_DNAm
cg17786659	chr1	9195501		BaseMal	UnAdj
cg25368261	chr1	9242125		BaseMal	DNAm
cg01719100	chr1	9255815		BaseMal	RNA_DNAm_UnAdj
cg01719100	chr1	9255815		BaseRec	DNAm
cg08478016	chr1	9258033		BaseMal	UnAdj
cg26754508	chr1	9298441	H6PD;H6PD	MalRec	UnAdj
cg05398131	chr1	9299770	H6PD;H6PD	BaseMal	UnAdj
cg02276314	chr1	9301104	H6PD	BaseMal	UnAdj
cg06988251	chr1	9303499	H6PD;H6PD	BaseMal	UnAdj
cg02476884	chr1	9338423		MalRec	UnAdj
cg02476884	chr1	9338423		BaseMal	UnAdj
cg20700740	chr1	9339683		BaseMal	UnAdj
cg04972459	chr1	9460204		BaseMal	UnAdj
cg04972459	chr1	9460204		MalRec	UnAdj
cg23504617	chr1	9463030		BaseMal	UnAdj
cg00530905	chr1	9582655		MalRec	UnAdj
cg16413076	chr1	9621736	SLC25A33	BaseMal	UnAdj
cg03247435	chr1	9625084	SLC25A33	BaseMal	UnAdj
cg12401152	chr1	9653617	TMEM201;TMEM201	BaseMal	UnAdj
cg12401152	chr1	9653617	TMEM201;TMEM201	MalRec	UnAdj
cg00047873	chr1	9656919	TMEM201;TMEM201;TMEM201;TMEM201	MalRec	DNAm
cg16014412	chr1	9687471		MalRec	UnAdj
cg25405962	chr1	9852785	CLSTN1;CLSTN1	MalRec	DNAm
cg25405962	chr1	9852785	CLSTN1;CLSTN1	BaseMal	DNAm
cg12325086	chr1	9932825	CTNNBIP1;CTNNBIP1	BaseMal	UnAdj
cg06347522	chr1	9953346	CTNNBIP1;CTNNBIP1	BaseMal	UnAdj
cg06347522	chr1	9953346	CTNNBIP1;CTNNBIP1	MalRec	UnAdj
cg12820913	chr1	9953939	CTNNBIP1;CTNNBIP1	BaseMal	UnAdj
cg12820913	chr1	9953939	CTNNBIP1;CTNNBIP1	MalRec	UnAdj
cg17953816	chr1	9960653	CTNNBIP1;CTNNBIP1	BaseMal	UnAdj
cg13218573	chr1	10011232	NMNAT1	BaseMal	UnAdj
cg15156391	chr1	10019112	NMNAT1;NMNAT1;NMNAT1	BaseMal	UnAdj
cg23322133	chr1	10167313	UBE4B;UBE4B	BaseRec	RNA_DNAm_UnAdj
cg23322133	chr1	10167313	UBE4B;UBE4B	MalRec	UnAdj
cg15166014	chr1	10434720	KIF1B	BaseMal	DNAm_UnAdj
cg15166014	chr1	10434720	KIF1B	MalRec	UnAdj
cg03534684	chr1	10447997		BaseMal	UnAdj
cg03534684	chr1	10447997		MalRec	UnAdj
cg17381396	chr1	10527895	DFFA;DFFA	MalRec	UnAdj
cg01795822	chr1	10528093	DFFA;DFFA	BaseMal	UnAdj
cg05375813	chr1	10558430	PEX14	BaseMal	UnAdj
cg25310676	chr1	10575953	PEX14	BaseMal	UnAdj
cg10777461	chr1	10590481	PEX14	MalRec	UnAdj
cg01063935	chr1	10616085	PEX14	BaseMal	UnAdj
cg26362368	chr1	10675623	PEX14	BaseMal	UnAdj
cg17221941	chr1	10730684	CASZ1;CASZ1	MalRec	UnAdj
cg01973605	chr1	10815522	CASZ1;CASZ1	BaseMal	DNAm
cg24073777	chr1	10832698	CASZ1;CASZ1	MalRec	UnAdj
cg09797037	chr1	11132717	EXOSC10;EXOSC10	MalRec	UnAdj
cg04984556	chr1	11359053		BaseMal	UnAdj
cg03319511	chr1	11582395	PTCHD2	BaseMal	UnAdj
cg09072634	chr1	11737212	MAD2L2;MAD2L2	BaseMal	UnAdj
cg15864438	chr1	11791820		BaseMal	UnAdj
cg15568408	chr1	11825928		MalRec	UnAdj
cg06770735	chr1	11840031		BaseMal	UnAdj
cg06770735	chr1	11840031		MalRec	UnAdj
cg11726288	chr1	11902283	CLCN6	MalRec	UnAdj
cg11726288	chr1	11902283	CLCN6	BaseMal	UnAdj
cg01524754	chr1	11908946	NPPA	BaseMal	DNAm
cg19138139	chr1	11947665		BaseMal	UnAdj
cg04313552	chr1	11986714	KIAA2013	BaseMal	UnAdj
cg04313552	chr1	11986714	KIAA2013	MalRec	UnAdj
cg15472170	chr1	12012720	PLOD1	MalRec	DNAm
cg15472170	chr1	12012720	PLOD1	BaseMal	RNA_DNAm_UnAdj
cg22028722	chr1	12041852	MFN2;MFN2	MalRec	UnAdj
cg17776832	chr1	12088729	MIR6729;MIIP	BaseRec	RNA_DNAm_UnAdj
cg26308793	chr1	12094651		BaseMal	UnAdj
cg07790960	chr1	12109773		BaseMal	UnAdj
cg26691200	chr1	12181213	TNFRSF8	BaseMal	UnAdj
cg23097499	chr1	12225569	TNFRSF1B	MalRec	UnAdj
cg19528789	chr1	12232415	TNFRSF1B	BaseMal	UnAdj
cg12161045	chr1	12233184	TNFRSF1B	BaseMal	UnAdj_RNA
cg12161045	chr1	12233184	TNFRSF1B	MalRec	UnAdj
cg00752397	chr1	12276425		BaseMal	UnAdj
cg23728867	chr1	12304452	VPS13D;VPS13D	BaseMal	UnAdj
cg07141207	chr1	12313539	VPS13D;VPS13D	BaseMal	UnAdj
cg06620723	chr1	12404945	VPS13D;VPS13D	BaseMal	UnAdj
cg07838943	chr1	12493840	VPS13D;VPS13D	BaseMal	RNA_DNAm_UnAdj
cg08019193	chr1	12495618	VPS13D;VPS13D	BaseMal	UnAdj
cg24541835	chr1	12651540	DHRS3	MalRec	DNAm
cg26917873	chr1	12677995	DHRS3	BaseMal	UnAdj_RNA
cg06751920	chr1	12704007	AADACL4	BaseMal	UnAdj
cg06751920	chr1	12704007	AADACL4	MalRec	UnAdj
cg14699189	chr1	12715080	AADACL4	MalRec	UnAdj
cg17878878	chr1	12805288	C1orf158	BaseMal	UnAdj
cg00840770	chr1	14040123	PRDM2;PRDM2;PRDM2	BaseMal	UnAdj
cg00840770	chr1	14040123	PRDM2;PRDM2;PRDM2	MalRec	UnAdj
cg26227101	chr1	14075870	PRDM2;PRDM2;PRDM2;PRDM2	BaseRec	RNA_DNAm
cg11750706	chr1	14077143	PRDM2;PRDM2;PRDM2;PRDM2	BaseMal	UnAdj
cg22386492	chr1	15058641	KIAA1026;KIAA1026	BaseMal	UnAdj
cg22386492	chr1	15058641	KIAA1026;KIAA1026	MalRec	UnAdj
cg05933445	chr1	15101994	KAZN;KAZN	BaseMal	UnAdj
cg22332106	chr1	15247834	KAZN;KAZN	MalRec	RNA_DNAm
cg17573415	chr1	15468459	TMEM51-AS1	BaseMal	UnAdj
cg09592954	chr1	15498143	C1orf195;C1orf195;TMEM51;TMEM51;TMEM51;TMEM51	BaseRec	RNA_DNAm
cg00341297	chr1	15515211	TMEM51;TMEM51;TMEM51;TMEM51	BaseMal	UnAdj
cg25149356	chr1	15544881	TMEM51;TMEM51;TMEM51;TMEM51	BaseRec	UnAdj_RNA
cg01511844	chr1	15550792		MalRec	UnAdj
cg12507168	chr1	15551031		BaseMal	UnAdj
cg07312051	chr1	15656086	FHAD1	BaseMal	UnAdj
cg27620253	chr1	15673252	FHAD1	MalRec	DNAm
cg03189143	chr1	15765570	CTRC	BaseMal	UnAdj
cg20531593	chr1	15771228	CTRC;CTRC	MalRec	UnAdj
cg20619991	chr1	15801542	CELA2B	BaseMal	UnAdj
cg05510104	chr1	16062735	SLC25A34	MalRec	RNA_DNAm
cg15291289	chr1	16103468	FBLIM1;FBLIM1	MalRec	UnAdj
cg26206367	chr1	16110999	FBLIM1;FBLIM1	BaseMal	UnAdj
cg17586777	chr1	16112992	FBLIM1;FBLIM1	BaseMal	UnAdj
cg22947094	chr1	16170630	FLJ37453	BaseMal	UnAdj
cg00061368	chr1	16196968	MIR5096;SPEN	BaseMal	UnAdj
cg12462099	chr1	16212825	MIR5096;SPEN	BaseMal	UnAdj
cg12462099	chr1	16212825	MIR5096;SPEN	MalRec	UnAdj
cg00334168	chr1	16236100	SPEN	BaseMal	UnAdj
cg00334168	chr1	16236100	SPEN	MalRec	UnAdj
cg21421278	chr1	16339599		BaseMal	UnAdj
cg03270919	chr1	16450404		MalRec	UnAdj
cg03270919	chr1	16450404		BaseMal	UnAdj
cg05403444	chr1	16502893		BaseMal	UnAdj
cg17892555	chr1	16623308	FBXO42	BaseMal	UnAdj
cg05773425	chr1	16644480	FBXO42	BaseMal	UnAdj
cg26845278	chr1	16763671	SPATA21;SPATA21	BaseMal	UnAdj
cg20815571	chr1	16764218	SPATA21	BaseMal	UnAdj
cg13481192	chr1	17180456		BaseMal	UnAdj
cg12402555	chr1	17281819	CROCC	BaseMal	UnAdj
cg16716295	chr1	17293094	CROCC	BaseMal	RNA_DNAm
cg14657514	chr1	17305253	MFAP2;MFAP2;MFAP2;MFAP2	BaseMal	UnAdj
cg17333001	chr1	17322297	ATP13A2;ATP13A2;ATP13A2	BaseMal	UnAdj
cg17333001	chr1	17322297	ATP13A2;ATP13A2;ATP13A2	MalRec	UnAdj
cg22148003	chr1	17408065	PADI2	MalRec	UnAdj
cg22148003	chr1	17408065	PADI2	BaseMal	UnAdj
cg12347471	chr1	17409975	PADI2	BaseMal	UnAdj
cg00597915	chr1	17441804	PADI2	BaseMal	UnAdj
cg10233913	chr1	17446162	PADI2	BaseMal	RNA_DNAm_UnAdj
cg00569276	chr1	17446545	PADI2	BaseMal	UnAdj
cg00569276	chr1	17446545	PADI2	MalRec	UnAdj
cg24724618	chr1	17538512	PADI1	BaseMal	UnAdj
cg24538007	chr1	17558947	PADI1	MalRec	UnAdj
cg24538007	chr1	17558947	PADI1	BaseMal	UnAdj
cg23228178	chr1	17633681	PADI4	BaseMal	UnAdj
cg03547640	chr1	17662685	PADI4	MalRec	UnAdj
cg15514649	chr1	17672400	PADI4	BaseMal	UnAdj
cg15514649	chr1	17672400	PADI4	MalRec	UnAdj
cg09168453	chr1	17673932	PADI4	BaseMal	UnAdj
cg19877033	chr1	17699644	PADI6	BaseRec	DNAm
cg05523906	chr1	17751761	RCC2;RCC2	BaseMal	UnAdj
cg18674252	chr1	17774977		BaseMal	UnAdj
cg09854011	chr1	17907024	ARHGEF10L;ARHGEF10L	BaseMal	UnAdj
cg13138441	chr1	17920733	ARHGEF10L;ARHGEF10L	BaseMal	UnAdj
cg16367786	chr1	17940280	ARHGEF10L;ARHGEF10L	BaseMal	UnAdj
cg14480306	chr1	17948626	ARHGEF10L;ARHGEF10L	MalRec	UnAdj
cg16813499	chr1	17953971	ARHGEF10L;ARHGEF10L	BaseMal	UnAdj
cg13079079	chr1	18026129		MalRec	UnAdj
cg25610955	chr1	18100662	ACTL8	MalRec	UnAdj
cg16691424	chr1	18483987	IGSF21	BaseMal	UnAdj
cg14840612	chr1	18960385	PAX7;PAX7;PAX7	BaseMal	RNA
cg22707207	chr1	19040796	PAX7;PAX7;PAX7	MalRec	UnAdj
cg07785791	chr1	19209709	ALDH4A1;ALDH4A1;ALDH4A1	MalRec	RNA_DNAm_UnAdj
cg07785791	chr1	19209709	ALDH4A1;ALDH4A1;ALDH4A1	BaseMal	RNA_DNAm_UnAdj
cg21471199	chr1	19218212	ALDH4A1;ALDH4A1;ALDH4A1	BaseMal	UnAdj
cg21986272	chr1	19224121	MIR1290;ALDH4A1;ALDH4A1	BaseRec	UnAdj_RNA
cg08538976	chr1	19229774	ALDH4A1;ALDH4A1	BaseMal	DNAm
cg11886662	chr1	19230026	ALDH4A1;ALDH4A1	MalRec	UnAdj
cg26189892	chr1	19248518	IFFO2	BaseMal	UnAdj
cg11237901	chr1	19272128	IFFO2	BaseMal	UnAdj
cg15904588	chr1	19337442		BaseMal	UnAdj
cg24405951	chr1	19337477		BaseMal	UnAdj
cg26227957	chr1	19547285	KIAA0090	BaseMal	UnAdj
cg13494428	chr1	19639494	AKR7A2;PQLC2;PQLC2;PQLC2	BaseMal	UnAdj
cg12065228	chr1	19652788	PQLC2;PQLC2;PQLC2	MalRec	UnAdj
cg12065228	chr1	19652788	PQLC2;PQLC2;PQLC2	BaseMal	UnAdj
cg26157446	chr1	19664276		BaseMal	UnAdj
cg10152198	chr1	19711006	CAPZB;CAPZB;CAPZB;CAPZB	MalRec	UnAdj
cg12679070	chr1	19786286	CAPZB;CAPZB;CAPZB;CAPZB	MalRec	UnAdj
cg03455534	chr1	19832487		BaseMal	UnAdj
cg10347224	chr1	19939830	MINOS1;MINOS1;MINOS1-NBL1;MINOS1;MINOS1;MINOS1;MINOS1-NBL1	MalRec	UnAdj
cg10347224	chr1	19939830	MINOS1;MINOS1;MINOS1-NBL1;MINOS1;MINOS1;MINOS1;MINOS1-NBL1	BaseMal	UnAdj
cg05748047	chr1	19989665		BaseMal	UnAdj
cg15815235	chr1	20247384	PLA2G2E	BaseMal	UnAdj
cg01692243	chr1	20468951	PLA2G2F	BaseMal	UnAdj
cg01063509	chr1	20502234	PLA2G2C	BaseMal	RNA
cg24685601	chr1	20512550	UBXN10	BaseMal	UnAdj
cg05461666	chr1	20573259		MalRec	DNAm
cg24642843	chr1	20577410		BaseMal	UnAdj
cg15978884	chr1	20827436	MUL1	BaseMal	DNAm
cg15978884	chr1	20827436	MUL1	BaseRec	RNA_DNAm_UnAdj
cg15015194	chr1	20834417	MUL1	BaseMal	UnAdj
cg06480660	chr1	20905547		BaseMal	UnAdj
cg05646357	chr1	20914047	CDA	MalRec	UnAdj
cg05646357	chr1	20914047	CDA	BaseMal	UnAdj
cg15168850	chr1	20934738	CDA	BaseMal	UnAdj
cg24455365	chr1	20961229	PINK1	BaseMal	UnAdj
cg24455365	chr1	20961229	PINK1	MalRec	UnAdj
cg05473993	chr1	20963680	PINK1	BaseMal	UnAdj
cg06947431	chr1	21231684	EIF4G3;EIF4G3;EIF4G3	BaseMal	UnAdj
cg26379248	chr1	21277462	EIF4G3;EIF4G3;EIF4G3;EIF4G3	BaseMal	UnAdj
cg08752986	chr1	21416170	EIF4G3;EIF4G3;EIF4G3;EIF4G3	MalRec	UnAdj
cg08752986	chr1	21416170	EIF4G3;EIF4G3;EIF4G3;EIF4G3	BaseMal	UnAdj
cg21761307	chr1	21475984	EIF4G3;EIF4G3;EIF4G3	MalRec	UnAdj
cg21761307	chr1	21475984	EIF4G3;EIF4G3;EIF4G3	BaseMal	UnAdj
cg04236915	chr1	21578831	ECE1;ECE1;ECE1;ECE1	BaseMal	UnAdj
cg25007705	chr1	21588799	ECE1;ECE1;ECE1;ECE1	BaseMal	UnAdj
cg25007705	chr1	21588799	ECE1;ECE1;ECE1;ECE1	MalRec	UnAdj
cg10984417	chr1	21598233	ECE1;ECE1;ECE1;ECE1	MalRec	RNA
cg15041744	chr1	21606217	ECE1;ECE1;ECE1;ECE1	BaseMal	UnAdj
cg15041744	chr1	21606217	ECE1;ECE1;ECE1;ECE1	MalRec	UnAdj
cg26348226	chr1	21617442	ECE1;ECE1;ECE1	MalRec	UnAdj
cg26348226	chr1	21617442	ECE1;ECE1;ECE1	BaseMal	UnAdj
cg22054164	chr1	21617504	ECE1;ECE1;ECE1	BaseMal	UnAdj
cg22054164	chr1	21617504	ECE1;ECE1;ECE1	MalRec	UnAdj
cg12771446	chr1	21659349	ECE1	BaseMal	DNAm_UnAdj
cg12771446	chr1	21659349	ECE1	MalRec	UnAdj
cg19165640	chr1	21661813	ECE1	BaseMal	UnAdj
cg00831171	chr1	21664105	ECE1	MalRec	UnAdj
cg00831171	chr1	21664105	ECE1	BaseMal	UnAdj
cg01922918	chr1	21665104	ECE1	BaseMal	UnAdj
cg01922918	chr1	21665104	ECE1	MalRec	UnAdj
cg09125532	chr1	21676148		BaseRec	UnAdj
cg22460923	chr1	21900915	ALPL;ALPL;ALPL	BaseMal	UnAdj
cg17514850	chr1	21919131		BaseMal	UnAdj
cg09118749	chr1	21952566	RAP1GAP;RAP1GAP;RAP1GAP	MalRec	UnAdj
cg10538602	chr1	22047808	USP48	MalRec	UnAdj
cg10538602	chr1	22047808	USP48	BaseMal	UnAdj
cg25403144	chr1	22181934	HSPG2;HSPG2;HSPG2;HSPG2	BaseMal	RNA_DNAm_UnAdj
cg09097594	chr1	22183322	HSPG2;HSPG2	MalRec	UnAdj
cg09097594	chr1	22183322	HSPG2;HSPG2	BaseMal	UnAdj
cg13940218	chr1	22207207	HSPG2	BaseMal	UnAdj
cg04573706	chr1	22216432	HSPG2	BaseMal	UnAdj
cg04573706	chr1	22216432	HSPG2	MalRec	UnAdj
cg16583536	chr1	22282684		BaseRec	UnAdj_RNA
cg16583536	chr1	22282684		BaseMal	UnAdj
cg26284800	chr1	22384926	CDC42;CDC42;CDC42	BaseMal	UnAdj
cg26284800	chr1	22384926	CDC42;CDC42;CDC42	MalRec	UnAdj
cg03259874	chr1	22446397	WNT4	MalRec	DNAm_UnAdj
cg02839875	chr1	22456037	WNT4	MalRec	UnAdj
cg03519931	chr1	22466137	WNT4	MalRec	UnAdj
cg26431823	chr1	22565268		BaseMal	UnAdj
cg17002767	chr1	22579251		BaseMal	UnAdj
cg09154062	chr1	22582789		BaseMal	UnAdj
cg24834590	chr1	22774520		MalRec	DNAm
cg11377569	chr1	22799114	ZBTB40;ZBTB40	BaseMal	UnAdj
cg11377569	chr1	22799114	ZBTB40;ZBTB40	BaseRec	DNAm
cg01026046	chr1	22947781		BaseMal	UnAdj
cg05228361	chr1	23089658	EPHB2;EPHB2	MalRec	UnAdj
cg16492986	chr1	23100606	EPHB2;EPHB2;EPHB2;EPHB2	BaseMal	DNAm
cg16492986	chr1	23100606	EPHB2;EPHB2;EPHB2;EPHB2	BaseRec	DNAm
cg16144718	chr1	23115066	EPHB2;EPHB2;EPHB2;EPHB2	BaseMal	UnAdj
cg00062312	chr1	23346344	KDM1A;KDM1A	MalRec	UnAdj
cg22225928	chr1	23358458	KDM1A;KDM1A	MalRec	UnAdj
cg15317926	chr1	23490021	LUZP1;LUZP1	MalRec	UnAdj
cg15317926	chr1	23490021	LUZP1;LUZP1	BaseMal	UnAdj
cg01435109	chr1	23496648	LUZP1;LUZP1	BaseMal	UnAdj
cg03637901	chr1	23503850		BaseMal	UnAdj
cg06322891	chr1	23504425		BaseMal	UnAdj
cg06322891	chr1	23504425		BaseRec	RNA_DNAm_UnAdj
cg18660064	chr1	23504632		BaseMal	UnAdj
cg18660064	chr1	23504632		MalRec	UnAdj
cg18273566	chr1	23695031	C1orf213;C1orf213;ZNF436;ZNF436	BaseMal	DNAm_UnAdj
cg15598244	chr1	23696413	C1orf213;C1orf213;ZNF436;C1orf213	BaseMal	UnAdj
cg27058404	chr1	23696579	ZNF436-AS1;ZNF436-AS1;ZNF436	BaseMal	UnAdj
cg25235130	chr1	23798250	ASAP3;ASAP3	BaseMal	DNAm_UnAdj
cg25235130	chr1	23798250	ASAP3;ASAP3	MalRec	UnAdj
cg11376292	chr1	23799120	ASAP3;ASAP3	BaseMal	UnAdj
cg11376292	chr1	23799120	ASAP3;ASAP3	MalRec	UnAdj
cg17983638	chr1	23804141	ASAP3;ASAP3	MalRec	UnAdj
cg17983638	chr1	23804141	ASAP3;ASAP3	BaseMal	UnAdj
cg23056286	chr1	23886335	ID3	BaseRec	DNAm
cg27518976	chr1	23886730	ID3	BaseMal	UnAdj
cg27518976	chr1	23886730	ID3	MalRec	UnAdj
cg09858862	chr1	23887514	ID3	BaseMal	UnAdj
cg08563773	chr1	23887676	ID3	BaseMal	UnAdj
cg18150584	chr1	23887816	ID3	MalRec	UnAdj
cg18150584	chr1	23887816	ID3	BaseMal	UnAdj
cg01162865	chr1	23926982		BaseMal	UnAdj
cg25139234	chr1	23983648		BaseMal	UnAdj
cg10511985	chr1	24053853		MalRec	UnAdj
cg16469266	chr1	24061612		BaseMal	UnAdj
cg01587771	chr1	24117398	LYPLA2	BaseRec	RNA_DNAm_UnAdj
cg08673615	chr1	24151775	HMGCL;HMGCL	BaseMal	RNA
cg08673615	chr1	24151775	HMGCL;HMGCL	MalRec	RNA
cg24699146	chr1	24152579	HMGCL;HMGCL	BaseMal	UnAdj
cg10227880	chr1	24201771	CNR2	BaseMal	UnAdj
cg10227880	chr1	24201771	CNR2	MalRec	UnAdj
cg05488583	chr1	24412699	MYOM3	BaseRec	DNAm
cg08463157	chr1	24423818	MYOM3	BaseMal	UnAdj
cg21293216	chr1	24469768	IL22RA1	BaseMal	UnAdj
cg07509155	chr1	24514412	IL28RA;IL28RA;IL28RA	BaseMal	UnAdj
cg15930310	chr1	24517831		BaseMal	UnAdj
cg19221395	chr1	24519677		BaseMal	UnAdj
cg19866404	chr1	24523702		BaseMal	UnAdj
cg12779467	chr1	24581185		BaseMal	UnAdj
cg00777448	chr1	24621525		MalRec	UnAdj
cg16734875	chr1	24678010	GRHL3;GRHL3;GRHL3	MalRec	UnAdj
cg12919303	chr1	24678611	GRHL3;GRHL3;GRHL3;GRHL3	MalRec	UnAdj
cg22675447	chr1	24745395	NIPAL3	MalRec	UnAdj
cg12209494	chr1	24746023	NIPAL3	BaseMal	DNAm
cg12209494	chr1	24746023	NIPAL3	MalRec	DNAm
cg18588191	chr1	24748385	NIPAL3	BaseMal	UnAdj
cg11391564	chr1	25022105		BaseMal	UnAdj
cg08847918	chr1	25105247	CLIC4	BaseMal	UnAdj
cg19197556	chr1	25239379	RUNX3;RUNX3	BaseMal	UnAdj
cg20674490	chr1	25240932	RUNX3;RUNX3	BaseMal	UnAdj
cg05162523	chr1	25240938	RUNX3;RUNX3	BaseMal	UnAdj
cg11336061	chr1	25254149	RUNX3;RUNX3	BaseMal	UnAdj
cg11336061	chr1	25254149	RUNX3;RUNX3	MalRec	UnAdj
cg07236781	chr1	25291041	RUNX3	BaseMal	UnAdj
cg04554131	chr1	25291540	RUNX3	BaseMal	UnAdj
cg27058497	chr1	25291546	RUNX3	BaseMal	UnAdj
cg05714960	chr1	25291695	RUNX3	BaseMal	UnAdj
cg16063783	chr1	25291720	RUNX3	BaseMal	RNA_DNAm_UnAdj
cg06113339	chr1	25298996		BaseMal	UnAdj
cg06113339	chr1	25298996		MalRec	UnAdj
cg07307844	chr1	25318459		BaseMal	UnAdj
cg23860535	chr1	25440431		BaseMal	UnAdj
cg25214458	chr1	25467218		BaseMal	UnAdj
cg26111553	chr1	25532152		BaseMal	UnAdj
cg26111553	chr1	25532152		MalRec	UnAdj
cg12592463	chr1	25574236	C1orf63	BaseRec	RNA_DNAm_UnAdj
cg12446045	chr1	25857419		MalRec	UnAdj
cg13202578	chr1	26081363	MAN1C1;MAN1C1	MalRec	UnAdj
cg13202578	chr1	26081363	MAN1C1;MAN1C1	BaseMal	UnAdj
cg12534265	chr1	26092973	MAN1C1;MAN1C1	BaseMal	RNA
cg06092310	chr1	26097918	MAN1C1	MalRec	UnAdj
cg06092310	chr1	26097918	MAN1C1	BaseMal	UnAdj
cg04980428	chr1	26098214	MAN1C1	BaseMal	UnAdj
cg02518550	chr1	26109813	MAN1C1;MAN1C1	BaseMal	UnAdj
cg23732836	chr1	26138032	SEPN1;SEPN1;SEPN1;SEPN1	BaseRec	UnAdj
cg23732836	chr1	26138032	SEPN1;SEPN1;SEPN1;SEPN1	MalRec	RNA_DNAm_UnAdj
cg02745632	chr1	26146759	FAM54B;FAM54B;LOC646471;FAM54B;FAM54B;FAM54B	BaseMal	UnAdj
cg23799313	chr1	26198360	PAQR7	MalRec	UnAdj
cg18114887	chr1	26246954		BaseMal	RNA_DNAm_UnAdj
cg06514200	chr1	26325870	PAFAH2	BaseMal	UnAdj
cg07821739	chr1	26347541	EXTL1	BaseMal	UnAdj
cg00458461	chr1	26356769	EXTL1	BaseMal	UnAdj
cg16450728	chr1	26386394	TRIM63	MalRec	RNA
cg25203916	chr1	26392876	TRIM63	BaseMal	UnAdj
cg04987434	chr1	26394803	TRIM63	BaseMal	UnAdj
cg08280543	chr1	26506100	CNKSR1;CNKSR1;CNKSR1	MalRec	UnAdj
cg08280543	chr1	26506100	CNKSR1;CNKSR1;CNKSR1	BaseMal	UnAdj
cg04087028	chr1	26507978	CNKSR1;CNKSR1;CNKSR1	BaseMal	UnAdj
cg00478361	chr1	26552116		BaseRec	UnAdj_RNA
cg21646082	chr1	26603970	CCDC21	BaseMal	UnAdj
cg01905489	chr1	26616534	UBXN11;UBXN11;UBXN11	BaseMal	DNAm
cg22005806	chr1	26634827	UBXN11	BaseMal	UnAdj
cg06114363	chr1	26699448	ZNF683;ZNF683	MalRec	UnAdj
cg06114363	chr1	26699448	ZNF683;ZNF683	BaseMal	UnAdj
cg03732263	chr1	26797145	DHDDS;DHDDS	BaseMal	UnAdj
cg26108329	chr1	26797585	DHDDS;HMGN2;DHDDS	BaseMal	UnAdj
cg12729822	chr1	26855454	RPS6KA1	BaseMal	UnAdj
cg20385686	chr1	27024451	ARID1A;ARID1A	BaseRec	DNAm
cg12971683	chr1	27032989	ARID1A;ARID1A	MalRec	UnAdj
cg25158459	chr1	27165674	ZDHHC18	BaseMal	UnAdj
cg25158459	chr1	27165674	ZDHHC18	MalRec	UnAdj
cg24601956	chr1	27341706		MalRec	UnAdj
cg08863643	chr1	27458659	SLC9A1;SLC9A1	MalRec	UnAdj
cg21824902	chr1	27560832	WDTC1	MalRec	UnAdj
cg21824902	chr1	27560832	WDTC1	BaseRec	UnAdj_RNA
cg27531366	chr1	27627058	WDTC1	MalRec	UnAdj
cg20651453	chr1	27693398	MAP3K6	BaseMal	UnAdj
cg07551364	chr1	27693782	MAP3K6	BaseMal	UnAdj
cg02365086	chr1	27701171	FCN3;FCN3	MalRec	UnAdj
cg02365086	chr1	27701171	FCN3;FCN3	BaseMal	UnAdj
cg13917151	chr1	27730185		BaseMal	UnAdj
cg24096902	chr1	27754893	WASF2;WASF2	BaseMal	UnAdj
cg14201707	chr1	27852061		BaseMal	RNA_DNAm_UnAdj
cg24564692	chr1	27852202		MalRec	DNAm_UnAdj
cg09774226	chr1	27858273		BaseMal	UnAdj
cg23613162	chr1	27891416	AHDC1	MalRec	UnAdj
cg23613162	chr1	27891416	AHDC1	BaseMal	UnAdj
cg06354519	chr1	27939417	FGR;FGR;FGR	BaseMal	UnAdj
cg06354519	chr1	27939417	FGR;FGR;FGR	MalRec	RNA_DNAm_UnAdj
cg16922167	chr1	27961746	FGR	MalRec	UnAdj
cg00407926	chr1	27982013		MalRec	UnAdj
cg00407926	chr1	27982013		BaseMal	UnAdj
cg16684817	chr1	28202173	C1orf38;C1orf38;C1orf38	BaseMal	UnAdj
cg03599257	chr1	28283712	SMPDL3B	MalRec	UnAdj
cg06408018	chr1	28306405	EYA3;EYA3;EYA3;EYA3	MalRec	UnAdj
cg06408018	chr1	28306405	EYA3;EYA3;EYA3;EYA3	BaseMal	UnAdj
cg19289287	chr1	28373419	EYA3;EYA3;EYA3;EYA3;EYA3	BaseMal	UnAdj
cg15672949	chr1	28462234		BaseMal	UnAdj
cg15672949	chr1	28462234		MalRec	UnAdj
cg03566269	chr1	28500400	PTAFR;PTAFR;PTAFR;PTAFR	MalRec	UnAdj
cg00613369	chr1	28521427	PTAFR;PTAFR	BaseMal	RNA_DNAm_UnAdj
cg00613369	chr1	28521427	PTAFR;PTAFR	MalRec	DNAm_UnAdj
cg21992594	chr1	28521430	PTAFR;PTAFR	BaseMal	UnAdj
cg20460771	chr1	28521540	PTAFR;PTAFR	BaseMal	RNA_DNAm_UnAdj
cg20460771	chr1	28521540	PTAFR;PTAFR	MalRec	DNAm_UnAdj
cg25973092	chr1	28585837	SESN2	BaseMal	UnAdj
cg06576634	chr1	28782767	PHACTR4;PHACTR4	BaseMal	UnAdj
cg02781614	chr1	28843701	RCC1;RCC1;RCC1;RCC1;RCC1;RCC1	BaseMal	UnAdj
cg06219592	chr1	28845213	SNHG3-RCC1;SNHG3-RCC1;SNHG3-RCC1;RCC1;RCC1;RCC1	BaseMal	RNA_DNAm
cg00261690	chr1	28856281	SNHG3-RCC1;SNHG3-RCC1;SNHG3-RCC1;RCC1;RCC1;RCC1	MalRec	UnAdj
cg07033395	chr1	28906538	SNHG12;SNORD99;SNORA61	BaseMal	UnAdj
cg04896949	chr1	28918475	RAB42	BaseMal	UnAdj
cg01228656	chr1	28925722		MalRec	DNAm
cg06514859	chr1	29077140	YTHDF2;YTHDF2;YTHDF2	BaseMal	UnAdj
cg18000396	chr1	29123499		BaseRec	RNA_DNAm_UnAdj
cg18000396	chr1	29123499		BaseMal	UnAdj
cg23840027	chr1	29225533	EPB41;EPB41;EPB41;EPB41;EPB41	BaseMal	UnAdj
cg01060651	chr1	29241862	EPB41;EPB41;EPB41;EPB41;EPB41;EPB41	MalRec	DNAm_UnAdj
cg25680918	chr1	29288906	EPB41;EPB41;EPB41;EPB41;EPB41;EPB41	BaseMal	UnAdj
cg06238494	chr1	29384988	EPB41;EPB41;EPB41;EPB41;EPB41;EPB41	BaseMal	UnAdj
cg04896632	chr1	29504270	SRSF4	BaseRec	RNA
cg08720527	chr1	29580388	PTPRU;PTPRU;PTPRU;PTPRU	BaseMal	UnAdj
cg14754741	chr1	29580683	PTPRU;PTPRU;PTPRU;PTPRU	BaseMal	UnAdj
cg02551301	chr1	29645881	PTPRU;PTPRU;PTPRU;PTPRU	BaseMal	UnAdj
cg19850329	chr1	29677202	LOC101928460	MalRec	UnAdj
cg19850329	chr1	29677202	LOC101928460	BaseRec	DNAm
cg00640991	chr1	29685631		BaseMal	UnAdj
cg14803256	chr1	29714677		BaseMal	UnAdj
cg18289141	chr1	30182218		BaseMal	UnAdj
cg03690861	chr1	30532038		MalRec	UnAdj
cg01415017	chr1	30852527		BaseMal	UnAdj
cg01415017	chr1	30852527		BaseRec	RNA_DNAm_UnAdj
cg08609229	chr1	31045445		BaseMal	UnAdj
cg15751040	chr1	31124001		BaseMal	DNAm_UnAdj
cg17461278	chr1	31196527	MATN1	MalRec	DNAm_UnAdj
cg10165702	chr1	31218171	LAPTM5	MalRec	RNA
cg15459165	chr1	31223850	LAPTM5	BaseMal	UnAdj
cg06747288	chr1	31247617		BaseMal	UnAdj
cg13571904	chr1	31468099	PUM1;PUM1	BaseMal	UnAdj
cg00997713	chr1	31882244	SERINC2;SERINC2	BaseMal	UnAdj
cg14781190	chr1	31885823	SERINC2	MalRec	UnAdj
cg05407855	chr1	31913883		BaseMal	UnAdj
cg05132705	chr1	31956275		BaseMal	UnAdj
cg05132705	chr1	31956275		MalRec	UnAdj
cg24401262	chr1	31956405		MalRec	UnAdj
cg24401262	chr1	31956405		BaseMal	UnAdj
cg18953891	chr1	31986789	LINC01226	BaseMal	UnAdj
cg17570569	chr1	32028836		MalRec	UnAdj
cg03314569	chr1	32041732	TINAGL1	BaseMal	UnAdj
cg06297736	chr1	32080064		BaseMal	UnAdj
cg00112260	chr1	32104920	PEF1	BaseMal	UnAdj
cg00112260	chr1	32104920	PEF1	MalRec	UnAdj
cg14161676	chr1	32118219	COL16A1	BaseMal	UnAdj
cg25231123	chr1	32120171	COL16A1	BaseMal	UnAdj
cg07112959	chr1	32122582	COL16A1	MalRec	UnAdj
cg07112959	chr1	32122582	COL16A1	BaseMal	UnAdj
cg03600588	chr1	32127319	COL16A1;COL16A1	BaseMal	UnAdj
cg23305408	chr1	32169701	COL16A1;COL16A1	BaseMal	DNAm_UnAdj
cg22300839	chr1	32169770	COL16A1	BaseMal	UnAdj
cg17879376	chr1	32212024	BAI2	BaseMal	UnAdj
cg03116642	chr1	32230162	BAI2	MalRec	UnAdj
cg03116642	chr1	32230162	BAI2	BaseMal	UnAdj
cg16704678	chr1	32230177	BAI2	BaseMal	UnAdj
cg16075399	chr1	32322493		BaseMal	UnAdj
cg09361889	chr1	32343425		BaseMal	UnAdj
cg08124624	chr1	32367699		BaseMal	DNAm_UnAdj
cg10868188	chr1	32378157	PTP4A2;PTP4A2;PTP4A2	BaseMal	UnAdj
cg26884705	chr1	32378506	PTP4A2;PTP4A2;PTP4A2	BaseMal	UnAdj
cg11756387	chr1	32401244	PTP4A2;PTP4A2	MalRec	UnAdj
cg02410754	chr1	32410520		MalRec	UnAdj
cg05166530	chr1	32427280		BaseMal	UnAdj
cg22088228	chr1	32538062	TMEM39B	MalRec	DNAm_UnAdj
cg13785196	chr1	32646858	TXLNA	BaseMal	UnAdj
cg15647481	chr1	32697780	MTMR9L	BaseRec	DNAm
cg11190658	chr1	32711840	FAM167B	MalRec	UnAdj
cg11190658	chr1	32711840	FAM167B	BaseMal	UnAdj
cg11683242	chr1	32716557	LCK	BaseMal	UnAdj
cg10994944	chr1	32741152	LCK;LCK	MalRec	UnAdj
cg24468890	chr1	32757294	HDAC1	MalRec	UnAdj
cg06464772	chr1	32792855	HDAC1	BaseMal	UnAdj
cg26557848	chr1	32841063	BSDC1;BSDC1;BSDC1;BSDC1;BSDC1;BSDC1	BaseMal	UnAdj
cg11793779	chr1	32841311	BSDC1;BSDC1;BSDC1;BSDC1;BSDC1;BSDC1	BaseMal	UnAdj
cg26551041	chr1	32843847	BSDC1;BSDC1;BSDC1;BSDC1;BSDC1;BSDC1	BaseRec	DNAm
cg09768093	chr1	32930511	ZBTB8B	BaseMal	DNAm_UnAdj
cg17861490	chr1	33004453	ZBTB8A;ZBTB8A;ZBTB8A	BaseMal	UnAdj
cg02273797	chr1	33191153		BaseMal	UnAdj
cg19897587	chr1	33339279	FNDC5	MalRec	DNAm
cg02073304	chr1	33457500		MalRec	UnAdj
cg06382040	chr1	33458850		MalRec	UnAdj
cg11254053	chr1	33497125	AK2;AK2	MalRec	UnAdj
cg26419676	chr1	33505458		MalRec	UnAdj
cg01481000	chr1	33514858		BaseRec	RNA
cg01481000	chr1	33514858		BaseMal	UnAdj
cg15933979	chr1	33548483	AZIN2;AZIN2;AZIN2;AZIN2;AZIN2;AZIN2;AZIN2	MalRec	UnAdj
cg03393802	chr1	33738772	ZNF362	MalRec	UnAdj
cg03393802	chr1	33738772	ZNF362	BaseMal	UnAdj
cg17422088	chr1	33742356	ZNF362	BaseRec	RNA_DNAm_UnAdj
cg06489791	chr1	33776046	A3GALT2	BaseMal	UnAdj
cg06382842	chr1	33827534	PHC2;LOC101929464	BaseMal	UnAdj
cg27019257	chr1	34632459	CSMD2;C1orf94	MalRec	DNAm_UnAdj
cg27019257	chr1	34632459	CSMD2;C1orf94	BaseMal	UnAdj
cg14583924	chr1	35225197	GJB4	MalRec	RNA_DNAm
cg27445698	chr1	35315676		BaseMal	UnAdj
cg26428731	chr1	35334352	DLGAP3	BaseMal	RNA_DNAm_UnAdj
cg00633949	chr1	35417758		BaseMal	UnAdj
cg05692130	chr1	35730817		MalRec	UnAdj
cg05692130	chr1	35730817		BaseMal	UnAdj
cg22526531	chr1	35913782	KIAA0319L	BaseMal	UnAdj
cg03889132	chr1	35913889	KIAA0319L	BaseMal	UnAdj
cg01425249	chr1	35915735	KIAA0319L	BaseMal	UnAdj
cg14543189	chr1	35920210	KIAA0319L	BaseMal	UnAdj
cg11214942	chr1	36031650	NCDN;NCDN;NCDN	BaseMal	RNA
cg11214942	chr1	36031650	NCDN;NCDN;NCDN	MalRec	RNA
cg00149492	chr1	36038468	TFAP2E	BaseMal	RNA_DNAm
cg00149492	chr1	36038468	TFAP2E	MalRec	RNA
cg00986762	chr1	36107072	PSMB2;PSMB2	MalRec	RNA_DNAm_UnAdj
cg27180860	chr1	36183155	C1orf216	BaseMal	UnAdj
cg02703525	chr1	36183285	C1orf216	BaseMal	UnAdj
cg15644413	chr1	36185939	C1orf216	BaseMal	UnAdj
cg04411044	chr1	36191660		MalRec	RNA
cg07474211	chr1	36204078	CLSPN;CLSPN	BaseMal	UnAdj
cg15127443	chr1	36321064	EIF2C4	BaseMal	UnAdj
cg17182156	chr1	36393165		MalRec	RNA
cg01999513	chr1	36547764		MalRec	UnAdj
cg01999513	chr1	36547764		BaseMal	UnAdj
cg19644018	chr1	36549719	TEKT2;TEKT2	BaseMal	DNAm
cg00836308	chr1	36552959	TEKT2;ADPRHL2	BaseMal	UnAdj
cg02975505	chr1	36625168	MAP7D1	BaseMal	UnAdj
cg03391426	chr1	36646387	MAP7D1	BaseRec	RNA_DNAm
cg17942851	chr1	36786285	C1orf113;C1orf113	BaseMal	UnAdj
cg17139085	chr1	36787356		BaseMal	UnAdj
cg25031061	chr1	36809495	STK40	BaseMal	UnAdj
cg08529481	chr1	36832173	STK40	BaseMal	UnAdj
cg03954991	chr1	36916605	OSCP1;OSCP1	BaseMal	RNA
cg08624588	chr1	36929749	MRPS15	BaseMal	RNA_DNAm_UnAdj
cg06503674	chr1	36934823	CSF3R;CSF3R;CSF3R	BaseMal	UnAdj
cg06503674	chr1	36934823	CSF3R;CSF3R;CSF3R	MalRec	UnAdj
cg06887400	chr1	36946448	CSF3R;CSF3R;CSF3R	MalRec	UnAdj
cg09991710	chr1	37472559	GRIK3	MalRec	UnAdj
cg12856870	chr1	37915672		BaseMal	UnAdj
cg12900583	chr1	38260410	MANEAL;MANEAL;MANEAL	BaseMal	RNA
cg23762788	chr1	38283350	MTF1	BaseMal	RNA_DNAm_UnAdj
cg27628961	chr1	38288336	MTF1	BaseMal	UnAdj
cg06667187	chr1	38289297	MTF1	MalRec	UnAdj
cg06667187	chr1	38289297	MTF1	BaseMal	UnAdj
cg06919803	chr1	38384818	INPP5B;INPP5B	MalRec	DNAm
cg26528311	chr1	38462546	FHL3	BaseMal	UnAdj
cg26528311	chr1	38462546	FHL3	MalRec	UnAdj
cg07681211	chr1	38577156		BaseMal	UnAdj
cg08962359	chr1	38590191		MalRec	UnAdj
cg15253026	chr1	38596819		MalRec	UnAdj
cg16041823	chr1	38679616	LINC01343	BaseMal	DNAm
cg10047224	chr1	39034431		BaseMal	UnAdj
cg16201233	chr1	39313848	RRAGC;RRAGC	BaseMal	UnAdj
cg07292195	chr1	39384961	RHBDL2;RHBDL2	BaseMal	UnAdj
cg07292195	chr1	39384961	RHBDL2;RHBDL2	BaseRec	RNA_DNAm_UnAdj
cg26014374	chr1	39395165	RHBDL2;RHBDL2	BaseMal	UnAdj
cg04423744	chr1	39395317	RHBDL2;RHBDL2	MalRec	UnAdj
cg20185195	chr1	39395373	RHBDL2;RHBDL2	BaseMal	UnAdj
cg08746671	chr1	39468957	AKIRIN1;AKIRIN1	BaseMal	RNA_DNAm_UnAdj
cg08746671	chr1	39468957	AKIRIN1;AKIRIN1	BaseRec	RNA_DNAm_UnAdj
cg05005073	chr1	39513326		MalRec	UnAdj
cg05005073	chr1	39513326		BaseMal	UnAdj
cg14018543	chr1	39659967	MACF1	BaseMal	UnAdj
cg05534963	chr1	39794285	MACF1	BaseMal	UnAdj
cg05534963	chr1	39794285	MACF1	MalRec	UnAdj
cg05374241	chr1	39798100	MACF1	BaseMal	UnAdj
cg02769451	chr1	39826512	MACF1	BaseMal	UnAdj
cg10632917	chr1	39874994	KIAA0754;MACF1;MACF1	BaseMal	UnAdj
cg05957749	chr1	39875787	KIAA0754;KIAA0754;MACF1;MACF1	BaseMal	UnAdj
cg17397921	chr1	39919414	MACF1	BaseMal	UnAdj
cg16238271	chr1	39940443	MACF1	BaseMal	UnAdj
cg11742479	chr1	40026520	PABPC4;LOC728448;PABPC4;PABPC4	BaseMal	UnAdj
cg19489612	chr1	40101068	HEYL	MalRec	UnAdj
cg24813313	chr1	40106671	HEYL	BaseMal	UnAdj
cg08353119	chr1	40118281		BaseMal	DNAm_UnAdj
cg08353119	chr1	40118281		BaseRec	RNA_DNAm_UnAdj
cg15360888	chr1	40129220	NT5C1A	BaseRec	UnAdj_RNA
cg12583369	chr1	40361910	MYCL1;MYCL1	BaseMal	UnAdj
cg12583369	chr1	40361910	MYCL1;MYCL1	MalRec	UnAdj
cg20268381	chr1	40425741	MFSD2A;MFSD2A;MFSD2A;MFSD2A;MFSD2A	BaseMal	UnAdj
cg24737531	chr1	40426487	MFSD2A;MFSD2A;MFSD2A;MFSD2A;MFSD2A	BaseMal	UnAdj
cg03913935	chr1	40435180	MFSD2A;MFSD2A;MFSD2A;MFSD2A;MFSD2A	MalRec	UnAdj
cg26468238	chr1	40470592		BaseMal	UnAdj
cg26468238	chr1	40470592		MalRec	UnAdj
cg24187019	chr1	40496648		BaseMal	UnAdj
cg02367921	chr1	40504529		MalRec	DNAm_UnAdj
cg23233281	chr1	40530987	CAP1;CAP1	BaseMal	UnAdj
cg23233281	chr1	40530987	CAP1;CAP1	MalRec	UnAdj
cg02054003	chr1	40652215	RLF	BaseMal	UnAdj
cg16224990	chr1	40747842	ZMPSTE24	BaseMal	UnAdj
cg00229231	chr1	40861911	SMAP2;SMAP2;SMAP2;SMAP2	BaseMal	UnAdj
cg24395217	chr1	40861980	SMAP2;SMAP2;SMAP2;SMAP2	BaseMal	UnAdj
cg24395217	chr1	40861980	SMAP2;SMAP2;SMAP2;SMAP2	MalRec	UnAdj
cg05545266	chr1	40862240	SMAP2;SMAP2;SMAP2;SMAP2	MalRec	UnAdj
cg05545266	chr1	40862240	SMAP2;SMAP2;SMAP2;SMAP2	BaseMal	UnAdj
cg01595555	chr1	40866148	SMAP2;SMAP2;SMAP2;SMAP2	BaseMal	UnAdj
cg01595555	chr1	40866148	SMAP2;SMAP2;SMAP2;SMAP2	MalRec	UnAdj
cg23305209	chr1	40879618	SMAP2;SMAP2;SMAP2;SMAP2	BaseMal	UnAdj
cg12610061	chr1	40916055	ZNF643	BaseMal	DNAm
cg13935127	chr1	41128874	RIMS3	BaseMal	UnAdj
cg07215407	chr1	41131559	RIMS3	BaseMal	DNAm_UnAdj
cg07215407	chr1	41131559	RIMS3	MalRec	DNAm
cg01109250	chr1	41220832	NFYC;NFYC;NFYC;NFYC;NFYC;NFYC;NFYC	BaseMal	UnAdj
cg00257473	chr1	41305866		MalRec	DNAm
cg11444477	chr1	41346838		MalRec	UnAdj
cg11444477	chr1	41346838		BaseMal	UnAdj
cg16085019	chr1	41396096		BaseMal	UnAdj
cg23682160	chr1	41446243	CTPS1;CTPS1	BaseMal	UnAdj
cg08444233	chr1	41519239	SCMH1;SCMH1;SCMH1;SCMH1;SCMH1;SCMH1;SCMH1	MalRec	UnAdj
cg00826203	chr1	41706807	SCMH1	BaseMal	UnAdj
cg00826203	chr1	41706807	SCMH1	MalRec	UnAdj
cg23048256	chr1	41791807		MalRec	UnAdj
cg14028856	chr1	41845592		BaseMal	UnAdj
cg18787245	chr1	41872995		MalRec	UnAdj
cg18787245	chr1	41872995		BaseMal	UnAdj
cg23592795	chr1	41910086		BaseMal	DNAm
cg05533453	chr1	42014022	HIVEP3;HIVEP3	BaseMal	UnAdj
cg05533453	chr1	42014022	HIVEP3;HIVEP3	MalRec	UnAdj
cg01171153	chr1	42048299	HIVEP3;HIVEP3	MalRec	UnAdj
cg06958720	chr1	42088688	HIVEP3;HIVEP3	MalRec	DNAm
cg24533227	chr1	42145514	HIVEP3;HIVEP3	BaseMal	UnAdj
cg24533227	chr1	42145514	HIVEP3;HIVEP3	MalRec	UnAdj
cg08021237	chr1	42149162	HIVEP3;HIVEP3	BaseMal	UnAdj
cg18881264	chr1	42201374	HIVEP3;HIVEP3	BaseMal	UnAdj
cg13423554	chr1	42317463	HIVEP3;HIVEP3	BaseMal	UnAdj
cg01465596	chr1	42381916	HIVEP3;HIVEP3	BaseMal	UnAdj
cg19362478	chr1	42420460		MalRec	UnAdj
cg19362478	chr1	42420460		BaseMal	UnAdj
cg23212590	chr1	42645349	FOXJ3	MalRec	UnAdj
cg23212590	chr1	42645349	FOXJ3	BaseMal	UnAdj
cg10664343	chr1	42725487	FOXJ3;FOXJ3;FOXJ3;FOXJ3	BaseMal	UnAdj
cg12480371	chr1	42900796	ZMYND12;ZMYND12	BaseMal	UnAdj
cg09627043	chr1	42903071	ZMYND12;ZMYND12	MalRec	UnAdj
cg09627043	chr1	42903071	ZMYND12;ZMYND12	BaseMal	UnAdj
cg11332388	chr1	42922083	PPCS;ZMYND12;ZMYND12;PPCS	MalRec	RNA_DNAm
cg24501381	chr1	43001072	CCDC30	BaseMal	UnAdj
cg04498902	chr1	43282600	ERMAP;CCDC23	MalRec	UnAdj
cg04498902	chr1	43282600	ERMAP;CCDC23	BaseMal	UnAdj
cg06792911	chr1	43425022	SLC2A1	MalRec	DNAm_UnAdj
cg02645865	chr1	43432933	SLC2A1-AS1	MalRec	UnAdj
cg02645865	chr1	43432933	SLC2A1-AS1	BaseMal	UnAdj
cg00778807	chr1	43524347		BaseMal	UnAdj
cg02584756	chr1	43533796		BaseMal	UnAdj
cg13470063	chr1	43766206	TIE1	MalRec	UnAdj
cg05260789	chr1	43772827	TIE1;TIE1;TIE1;TIE1	BaseMal	UnAdj
cg09178311	chr1	43782872	TIE1;TIE1;TIE1;TIE1	BaseMal	UnAdj
cg25463399	chr1	43820383		BaseMal	UnAdj
cg16800335	chr1	43853039	MED8;MED8;MED8	BaseMal	RNA_DNAm_UnAdj
cg16800335	chr1	43853039	MED8;MED8;MED8	MalRec	DNAm_UnAdj
cg17143549	chr1	43867796	SZT2	BaseMal	UnAdj
cg17143549	chr1	43867796	SZT2	MalRec	UnAdj
cg12293275	chr1	44115487	KDM4A	BaseMal	UnAdj
cg24503258	chr1	44171432	KDM4A-AS1	BaseMal	UnAdj
cg16047291	chr1	44252583	ST3GAL3;ST3GAL3;ST3GAL3;ST3GAL3;ST3GAL3;ST3GAL3;ST3GAL3;ST3GAL3;ST3GAL3;ST3GAL3;ST3GAL3;ST3GAL3;ST3GAL3;ST3GAL3;ST3GAL3;ST3GAL3;ST3GAL3;ST3GAL3;ST3GAL3;ST3GAL3;ST3GAL3;ST3GAL3;ST3GAL3;ST3GAL3;ST3GAL3	BaseMal	UnAdj
cg22397365	chr1	44396475	ST3GAL3;ST3GAL3;ST3GAL3;ST3GAL3;ST3GAL3;ST3GAL3;ST3GAL3;ST3GAL3;ST3GAL3;ST3GAL3	MalRec	RNA_DNAm
cg18465391	chr1	44399352	ARTN;ARTN;ARTN;ARTN;ARTN;ARTN	BaseMal	UnAdj
cg07517557	chr1	44423187	IPO13	MalRec	UnAdj
cg13843891	chr1	44423424	IPO13	BaseMal	UnAdj
cg17635493	chr1	44443997	B4GALT2	BaseMal	UnAdj
cg00430022	chr1	44475499	SLC6A9;SLC6A9;SLC6A9;SLC6A9;SLC6A9;SLC6A9	BaseMal	UnAdj
cg19913965	chr1	44489610	SLC6A9;SLC6A9	BaseRec	UnAdj_RNA
cg17605048	chr1	44490008	SLC6A9;SLC6A9	BaseMal	UnAdj
cg12608881	chr1	44584111	KLF17	BaseMal	UnAdj
cg21254686	chr1	44617246		BaseMal	UnAdj
cg25654366	chr1	44704618	ERI3;ERI3;ERI3;ERI3;ERI3;ERI3-IT1	BaseMal	UnAdj
cg26349416	chr1	44716296	ERI3	MalRec	UnAdj
cg08685853	chr1	44775840	ERI3;ERI3;ERI3;ERI3;ERI3	BaseMal	UnAdj
cg03186058	chr1	44799197	ERI3;ERI3;ERI3;ERI3;ERI3	BaseMal	DNAm_UnAdj
cg18646784	chr1	44799317	ERI3;ERI3;ERI3;ERI3;ERI3	BaseMal	UnAdj
cg20008173	chr1	44856168		BaseMal	UnAdj
cg21612167	chr1	44870902	RNF220	BaseMal	DNAm_UnAdj
cg21612167	chr1	44870902	RNF220	MalRec	UnAdj
cg14403130	chr1	44873057	RNF220	BaseRec	RNA
cg24766228	chr1	44889564	RNF220	BaseMal	UnAdj
cg20684865	chr1	44889689	RNF220	BaseMal	UnAdj
cg19623982	chr1	44951427	RNF220	BaseMal	UnAdj
cg26576706	chr1	44966197	RNF220	BaseMal	RNA
cg08961248	chr1	45026634	RNF220	BaseMal	UnAdj
cg00003858	chr1	45080600	RNF220	BaseMal	UnAdj
cg14985664	chr1	45081635	RNF220	MalRec	UnAdj
cg21177604	chr1	45089868	RNF220	BaseMal	UnAdj
cg15388975	chr1	45120147	TMEM53	BaseMal	UnAdj
cg11675172	chr1	45121648	TMEM53	MalRec	RNA
cg13051977	chr1	45148001	C1orf228	BaseMal	UnAdj
cg13051977	chr1	45148001	C1orf228	MalRec	UnAdj
cg14658964	chr1	45189026	C1orf228	MalRec	DNAm_UnAdj
cg14658964	chr1	45189026	C1orf228	BaseMal	RNA_DNAm_UnAdj
cg08037920	chr1	45189335	C1orf228	MalRec	UnAdj
cg05169873	chr1	45243032	RPS8;SNORD38A;SNORD38B	MalRec	UnAdj
cg09799156	chr1	45253079	BEST4	BaseMal	DNAm_UnAdj
cg26274118	chr1	45273277	BTBD19;TCTEX1D4	BaseMal	UnAdj
cg16651877	chr1	45276338	BTBD19	MalRec	UnAdj
cg16651877	chr1	45276338	BTBD19	BaseMal	UnAdj
cg01863123	chr1	45657008	ZSWIM5	BaseMal	UnAdj
cg01863123	chr1	45657008	ZSWIM5	MalRec	UnAdj
cg02387368	chr1	45767345		BaseMal	UnAdj
cg07708653	chr1	45794244	HPDL;HPDL	MalRec	UnAdj
cg00609097	chr1	45956974	TESK2	BaseRec	RNA
cg00710857	chr1	46011869		MalRec	RNA
cg12476455	chr1	46052453	NASP;NASP;NASP	BaseMal	UnAdj
cg14503070	chr1	46080885	NASP;NASP;NASP;NASP;NASP;NASP	BaseMal	DNAm
cg22635120	chr1	46090107	CCDC17;CCDC17	BaseRec	RNA_DNAm
cg18889144	chr1	46145067	GPBP1L1	BaseMal	UnAdj
cg19624765	chr1	46153765	GPBP1L1;TMEM69	BaseRec	UnAdj
cg25654512	chr1	46353410	MAST2	BaseMal	UnAdj
cg02367723	chr1	46378857	MAST2	MalRec	UnAdj
cg02367723	chr1	46378857	MAST2	BaseMal	UnAdj
cg08228706	chr1	46496236	MAST2	BaseRec	RNA
cg08228706	chr1	46496236	MAST2	BaseMal	UnAdj
cg01008154	chr1	46509395	PIK3R3;PIK3R3	BaseMal	UnAdj
cg22108311	chr1	46766456	LRRC41	BaseMal	UnAdj
cg26660631	chr1	47015494	KNCN	BaseMal	UnAdj
cg12919527	chr1	47060743	MKNK1;MKNK1;MKNK1;MKNK1;MKNK1	BaseMal	UnAdj
cg02759332	chr1	47061256	MKNK1;MKNK1;MKNK1;MKNK1;MKNK1	BaseMal	UnAdj
cg12394550	chr1	47125401	ATPAF1;ATPAF1;ATPAF1;ATPAF1	BaseMal	UnAdj
cg05115532	chr1	47163166	EFCAB14	BaseRec	UnAdj
cg10318458	chr1	47407158	CYP4A11	BaseMal	UnAdj
cg05442599	chr1	47603010	CYP4A22	BaseMal	UnAdj
cg02991727	chr1	47646024		BaseMal	UnAdj
cg15049308	chr1	47677745		BaseMal	UnAdj
cg18131548	chr1	47696212	TAL1	BaseMal	UnAdj
cg11766986	chr1	47697550	TAL1;TAL1;TAL1;TAL1;TAL1;TAL1;TAL1;TAL1	BaseMal	DNAm
cg25268605	chr1	47698518	TAL1;TAL1;TAL1;TAL1;TAL1;TAL1	BaseMal	UnAdj
cg23529669	chr1	47748085	STIL;STIL;STIL;STIL;STIL;STIL	BaseRec	UnAdj
cg23479644	chr1	47881076	FOXE3;LINC01389	BaseMal	UnAdj
cg18595867	chr1	47899212	MGC12982	BaseMal	UnAdj
cg24931632	chr1	47899667	MGC12982	BaseMal	UnAdj
cg09277376	chr1	47899676	MGC12982	BaseMal	UnAdj
cg22438763	chr1	47900256	FOXD2;MGC12982	BaseMal	UnAdj
cg02396965	chr1	47981112		BaseMal	UnAdj
cg23736278	chr1	48012046		BaseRec	UnAdj
cg23736278	chr1	48012046		MalRec	UnAdj
cg11822280	chr1	48026504		BaseMal	UnAdj
cg24032668	chr1	48092677		MalRec	UnAdj
cg24032668	chr1	48092677		BaseMal	UnAdj
cg15732576	chr1	48281875	TRABD2B	BaseMal	UnAdj
cg03181473	chr1	48283658	TRABD2B	BaseRec	RNA_DNAm_UnAdj
cg25356759	chr1	48342535	TRABD2B	BaseMal	UnAdj
cg06183287	chr1	48687392	SLC5A9;SLC5A9	MalRec	UnAdj
cg06183287	chr1	48687392	SLC5A9;SLC5A9	BaseMal	UnAdj
cg09704415	chr1	48937250	SPATA6	BaseMal	RNA_DNAm
cg10691246	chr1	49145157	AGBL4	MalRec	DNAm_UnAdj
cg10691246	chr1	49145157	AGBL4	BaseMal	UnAdj
cg14900270	chr1	49176428	AGBL4	BaseMal	UnAdj
cg09554876	chr1	49224825	BEND5;AGBL4	MalRec	UnAdj
cg03741773	chr1	49224970	BEND5;BEND5;BEND5;AGBL4	BaseMal	UnAdj
cg26108416	chr1	49226683	BEND5;AGBL4	BaseMal	UnAdj
cg26108416	chr1	49226683	BEND5;AGBL4	MalRec	UnAdj
cg03217897	chr1	50489719	AGBL4	BaseRec	DNAm_UnAdj
cg05793348	chr1	50790722		MalRec	RNA
cg16391955	chr1	50881185		BaseMal	UnAdj
cg26560222	chr1	50888826	DMRTA2;DMRTA2	MalRec	UnAdj
cg22715854	chr1	51076317	FAF1	BaseMal	UnAdj
cg18476936	chr1	51426339	FAF1	BaseMal	UnAdj
cg18476936	chr1	51426339	FAF1	BaseRec	RNA_DNAm_UnAdj
cg05184630	chr1	51434356	CDKN2C;CDKN2C	BaseMal	UnAdj
cg19640439	chr1	51435462	CDKN2C;CDKN2C;CDKN2C	BaseRec	RNA_DNAm_UnAdj
cg27533419	chr1	51538170		BaseMal	UnAdj
cg10531339	chr1	51634267		MalRec	DNAm
cg24659295	chr1	51680516		BaseMal	UnAdj
cg21186452	chr1	51731325	RNF11	BaseMal	UnAdj
cg22322597	chr1	51795862	TTC39A-AS1;TTC39A;TTC39A;TTC39A;TTC39A;TTC39A	BaseMal	UnAdj
cg02670343	chr1	51888289	EPS15;EPS15	BaseMal	UnAdj
cg24178846	chr1	51956747	EPS15	BaseMal	UnAdj
cg20658734	chr1	51983858	EPS15	BaseMal	DNAm
cg01699003	chr1	52390345	RAB3B	BaseMal	UnAdj
cg05176918	chr1	52441169	RAB3B	MalRec	RNA
cg12666469	chr1	52451315	RAB3B	BaseRec	RNA_DNAm_UnAdj
cg23279538	chr1	52608614	ZFYVE9;ZFYVE9;ZFYVE9	BaseMal	UnAdj
cg23928104	chr1	53035437		BaseMal	UnAdj
cg06232635	chr1	53054357		BaseMal	UnAdj
cg06232635	chr1	53054357		MalRec	UnAdj
cg03330022	chr1	53072410	GPX7	BaseMal	UnAdj
cg06398054	chr1	53092881		BaseMal	UnAdj
cg24270163	chr1	53101134	FAM159A	MalRec	UnAdj
cg24270163	chr1	53101134	FAM159A	BaseMal	UnAdj
cg12691620	chr1	53152081	C1orf163	MalRec	UnAdj
cg03601886	chr1	53649218		BaseMal	UnAdj
cg17746383	chr1	53662016	CPT2	MalRec	UnAdj
cg17746383	chr1	53662016	CPT2	BaseMal	UnAdj
cg14030402	chr1	53682341	C1orf123	MalRec	UnAdj
cg03182945	chr1	53752818	LRP8;LRP8;LRP8;LRP8	BaseMal	UnAdj
cg16130443	chr1	53769558	LRP8;LRP8;LRP8;LRP8	BaseMal	UnAdj
cg12399350	chr1	53828495		BaseMal	UnAdj
cg24375490	chr1	53834424		BaseMal	UnAdj
cg25567227	chr1	53834451		BaseMal	UnAdj
cg27555739	chr1	53877377		BaseMal	UnAdj
cg13209762	chr1	53882937		BaseMal	UnAdj
cg21062267	chr1	53919748		BaseMal	UnAdj
cg23019565	chr1	54144343	GLIS1	MalRec	UnAdj
cg15564483	chr1	54148224	GLIS1	BaseMal	UnAdj
cg12589749	chr1	54304061	TMEM48;TMEM48;TMEM48;TMEM48;TMEM48	BaseRec	RNA
cg12825287	chr1	54356504	YIPF1;YIPF1;YIPF1	BaseMal	UnAdj
cg12825287	chr1	54356504	YIPF1;YIPF1;YIPF1	MalRec	UnAdj
cg23224303	chr1	54356568	YIPF1;YIPF1;YIPF1	MalRec	UnAdj
cg23224303	chr1	54356568	YIPF1;YIPF1;YIPF1	BaseMal	UnAdj
cg17734802	chr1	54358862	DIO1;DIO1;DIO1;DIO1	BaseMal	UnAdj
cg24250717	chr1	54400955	HSPB11	BaseMal	UnAdj
cg05422475	chr1	54429328	LRRC42;LRRC42	MalRec	DNAm_UnAdj
cg05422475	chr1	54429328	LRRC42;LRRC42	BaseMal	UnAdj
cg01182697	chr1	54520432	C1orf83;TMEM59	BaseMal	UnAdj
cg04011825	chr1	54573791	TCEANC2	MalRec	RNA_DNAm
cg22915636	chr1	54597437		BaseMal	UnAdj
cg00112238	chr1	54719938	SSBP3;SSBP3;SSBP3	BaseMal	UnAdj
cg10614054	chr1	54801682	SSBP3;SSBP3;SSBP3	BaseMal	UnAdj
cg07812240	chr1	54809161	SSBP3;SSBP3;SSBP3	BaseRec	RNA_DNAm_UnAdj
cg07812240	chr1	54809161	SSBP3;SSBP3;SSBP3	BaseMal	UnAdj
cg09890699	chr1	54821853	SSBP3;SSBP3;SSBP3	BaseMal	UnAdj
cg00172603	chr1	54822031	SSBP3;SSBP3;SSBP3	BaseMal	UnAdj
cg00172603	chr1	54822031	SSBP3;SSBP3;SSBP3	MalRec	UnAdj
cg19963589	chr1	54822103	SSBP3;SSBP3;SSBP3	BaseMal	UnAdj
cg15139162	chr1	54823887	SSBP3;SSBP3;SSBP3	BaseMal	RNA
cg24529294	chr1	54865720	SSBP3;SSBP3;SSBP3	MalRec	UnAdj
cg11776562	chr1	54866562	SSBP3;SSBP3;SSBP3	BaseMal	UnAdj
cg08106066	chr1	54941170		MalRec	UnAdj
cg16516556	chr1	55008180		BaseMal	UnAdj
cg10710218	chr1	55012989	ACOT11;ACOT11	MalRec	UnAdj
cg02905900	chr1	55013517	ACOT11;ACOT11	BaseMal	DNAm_UnAdj
cg02905900	chr1	55013517	ACOT11;ACOT11	MalRec	UnAdj
cg11452469	chr1	55074259	ACOT11;ACOT11	BaseMal	UnAdj
cg11452469	chr1	55074259	ACOT11;ACOT11	MalRec	UnAdj
cg08998814	chr1	55118770	MROH7;MROH7;MROH7;MROH7;MROH7-TTC4;MROH7-TTC4;MROH7-TTC4	BaseMal	UnAdj
cg03747908	chr1	55242015		MalRec	UnAdj
cg22354132	chr1	55273637	C1orf177;C1orf177	BaseMal	UnAdj
cg14061359	chr1	55273925	C1orf177;C1orf177	BaseMal	UnAdj
cg16051114	chr1	55317188	DHCR24	MalRec	UnAdj
cg20164042	chr1	55480837		BaseRec	DNAm
cg13019030	chr1	55594063	USP24	BaseMal	UnAdj
cg13019030	chr1	55594063	USP24	MalRec	UnAdj
cg18722852	chr1	55621237	USP24	MalRec	UnAdj
cg17620027	chr1	55754205		MalRec	DNAm
cg05241075	chr1	55776045		BaseMal	UnAdj
cg12022651	chr1	56545888		MalRec	UnAdj
cg12022651	chr1	56545888		BaseMal	UnAdj
cg24598190	chr1	56829308		BaseMal	UnAdj
cg10181192	chr1	56840643		MalRec	UnAdj
cg12201685	chr1	56879564		MalRec	UnAdj
cg01737312	chr1	56879972		MalRec	UnAdj
cg11364889	chr1	56883790		BaseMal	UnAdj
cg24300995	chr1	56899850		BaseMal	UnAdj
cg00072675	chr1	56942628		MalRec	UnAdj
cg00072675	chr1	56942628		BaseMal	UnAdj
cg12973086	chr1	56947635		BaseMal	UnAdj
cg24606533	chr1	56973115	PPAP2B;PPAP2B	BaseMal	UnAdj
cg27398401	chr1	56976548	PPAP2B;PPAP2B	BaseMal	UnAdj
cg11959316	chr1	57001742	PPAP2B;PPAP2B	MalRec	UnAdj
cg14045720	chr1	57021007	PPAP2B	MalRec	UnAdj
cg14045720	chr1	57021007	PPAP2B	BaseMal	UnAdj
cg01421140	chr1	57470853	DAB1	BaseMal	UnAdj
cg26975860	chr1	57590662	DAB1	BaseMal	UnAdj
cg09605841	chr1	57656955	DAB1	BaseRec	RNA_DNAm_UnAdj
cg02774129	chr1	58712062	DAB1	BaseMal	UnAdj
cg17667220	chr1	58717079	DAB1	BaseMal	UnAdj
cg21536783	chr1	59041407	TACSTD2;TACSTD2	BaseMal	UnAdj
cg26841784	chr1	59050404		BaseMal	UnAdj
cg10880902	chr1	59278781		BaseMal	UnAdj
cg11544308	chr1	59320324	LINC01135;LINC01135;LINC01135	MalRec	UnAdj
cg11544308	chr1	59320324	LINC01135;LINC01135;LINC01135	BaseMal	UnAdj
cg10543380	chr1	59354515	LINC01135;LINC01135;LINC01135	BaseMal	UnAdj
cg10543380	chr1	59354515	LINC01135;LINC01135;LINC01135	MalRec	UnAdj
cg15393941	chr1	59408670		MalRec	UnAdj
cg08461876	chr1	59437584		BaseMal	UnAdj
cg11445178	chr1	59441766		BaseMal	UnAdj_RNA
cg11445178	chr1	59441766		MalRec	UnAdj
cg25586273	chr1	59507539	LINC01358	BaseMal	UnAdj
cg25586273	chr1	59507539	LINC01358	MalRec	UnAdj
cg20597644	chr1	59816535	FGGY;FGGY;FGGY;FGGY	BaseMal	UnAdj
cg25098418	chr1	59964475	FGGY;FGGY;FGGY;FGGY	BaseMal	UnAdj
cg13974615	chr1	60209701	FGGY;FGGY;FGGY;FGGY	MalRec	UnAdj
cg13974615	chr1	60209701	FGGY;FGGY;FGGY;FGGY	BaseMal	UnAdj
cg14044461	chr1	60242958		BaseMal	UnAdj
cg05830362	chr1	60580238		BaseMal	DNAm_UnAdj
cg07628000	chr1	61365275		BaseMal	UnAdj
cg19841113	chr1	61426514	NFIA-AS2;NFIA-AS2	BaseMal	UnAdj
cg02846651	chr1	61546179	NFIA;NFIA	BaseMal	UnAdj
cg15546227	chr1	61546247	NFIA;NFIA	BaseMal	UnAdj
cg03486096	chr1	61719792	NFIA-AS1;NFIA;NFIA;NFIA;NFIA	BaseMal	UnAdj
cg11685477	chr1	61765331	NFIA;NFIA;NFIA;NFIA	BaseMal	UnAdj
cg11685477	chr1	61765331	NFIA;NFIA;NFIA;NFIA	MalRec	UnAdj
cg24870729	chr1	62102363		MalRec	UnAdj
cg24870729	chr1	62102363		BaseMal	UnAdj
cg16177573	chr1	62248597	INADL	MalRec	UnAdj
cg26145836	chr1	62438275	INADL	BaseMal	UnAdj
cg27125090	chr1	62601645	INADL	MalRec	UnAdj
cg27378899	chr1	62696669		BaseMal	UnAdj
cg06824858	chr1	62773825	KANK4	BaseMal	UnAdj
cg04211018	chr1	62783533	KANK4	BaseMal	UnAdj
cg22016654	chr1	63783524		BaseRec	RNA_DNAm_UnAdj
cg17941572	chr1	63784454		BaseMal	UnAdj
cg17941572	chr1	63784454		MalRec	UnAdj
cg14109335	chr1	63833820	ALG6	MalRec	UnAdj
cg19767339	chr1	63932041	ITGB3BP	BaseMal	UnAdj
cg24370698	chr1	64058614	PGM1	BaseMal	UnAdj
cg01641012	chr1	64087450	PGM1;PGM1;PGM1	BaseMal	UnAdj
cg22046201	chr1	64212080		MalRec	UnAdj
cg22046201	chr1	64212080		BaseMal	UnAdj
cg01023592	chr1	64435362	ROR1;ROR1	MalRec	UnAdj
cg11390443	chr1	64488706	ROR1;ROR1	MalRec	UnAdj
cg15334482	chr1	64578142	ROR1-AS1;ROR1-AS1;ROR1;ROR1	BaseMal	UnAdj
cg15334482	chr1	64578142	ROR1-AS1;ROR1-AS1;ROR1;ROR1	MalRec	DNAm_UnAdj
cg24457647	chr1	64668350	UBE2U	BaseMal	UnAdj
cg03183201	chr1	64712583		MalRec	UnAdj
cg03183201	chr1	64712583		BaseMal	UnAdj
cg23260625	chr1	64939674	CACHD1	BaseMal	UnAdj
cg23260625	chr1	64939674	CACHD1	MalRec	UnAdj
cg01661457	chr1	64982750	CACHD1;CACHD1	BaseMal	UnAdj
cg01661457	chr1	64982750	CACHD1;CACHD1	MalRec	UnAdj
cg23033755	chr1	65062243	CACHD1;CACHD1	BaseMal	UnAdj
cg21799005	chr1	65223175	RAVER2	BaseMal	UnAdj
cg07798602	chr1	65358393	JAK1	BaseMal	UnAdj
cg04593828	chr1	65361558	JAK1	BaseMal	UnAdj
cg14238919	chr1	65381747	JAK1	BaseMal	UnAdj
cg22945413	chr1	65399413	JAK1	BaseMal	UnAdj
cg22945413	chr1	65399413	JAK1	MalRec	UnAdj_RNA
cg25887788	chr1	65449047	LINC01359	BaseMal	UnAdj
cg20301308	chr1	65534742		MalRec	UnAdj
cg20301308	chr1	65534742		BaseMal	UnAdj
cg10231978	chr1	65558649		BaseMal	UnAdj
cg08622694	chr1	65593313		BaseMal	UnAdj
cg04023465	chr1	65636328	AK4;AK4;AK4	BaseMal	UnAdj
cg04023465	chr1	65636328	AK4;AK4;AK4	MalRec	UnAdj
cg27271453	chr1	65699069		BaseRec	DNAm
cg21322748	chr1	65881448	DNAJC6;DNAJC6;DNAJC6	MalRec	UnAdj
cg26876444	chr1	65887413	LEPR;LEPR;LEPROT;LEPR	BaseMal	UnAdj
cg23534774	chr1	66036294	LEPR;LEPR;LEPR;LEPR;LEPR;LEPR	MalRec	UnAdj
cg22462582	chr1	66683569	PDE4B;PDE4B;PDE4B;PDE4B;PDE4B	BaseMal	UnAdj
cg16622616	chr1	66713511	PDE4B;PDE4B;PDE4B;PDE4B;PDE4B	BaseMal	UnAdj
cg04700907	chr1	66714532	PDE4B;PDE4B;PDE4B;PDE4B;PDE4B	BaseMal	UnAdj
cg09972723	chr1	66733475	PDE4B;PDE4B;PDE4B;PDE4B;PDE4B	BaseMal	UnAdj
cg09972723	chr1	66733475	PDE4B;PDE4B;PDE4B;PDE4B;PDE4B	MalRec	UnAdj
cg00849335	chr1	66736380	PDE4B;PDE4B;PDE4B;PDE4B;PDE4B	BaseMal	UnAdj
cg09950966	chr1	66782613	PDE4B;PDE4B;PDE4B;PDE4B;PDE4B	MalRec	UnAdj
cg09950966	chr1	66782613	PDE4B;PDE4B;PDE4B;PDE4B;PDE4B	BaseMal	UnAdj
cg21198745	chr1	66817885	PDE4B;PDE4B;PDE4B;PDE4B;PDE4B;PDE4B	BaseMal	UnAdj
cg21198745	chr1	66817885	PDE4B;PDE4B;PDE4B;PDE4B;PDE4B;PDE4B	MalRec	UnAdj
cg04989278	chr1	66839134	PDE4B;PDE4B;PDE4B;PDE4B	MalRec	UnAdj
cg04989278	chr1	66839134	PDE4B;PDE4B;PDE4B;PDE4B	BaseMal	UnAdj
cg17657253	chr1	66859345		BaseMal	UnAdj
cg03879673	chr1	66999751	SGIP1;SGIP1;SGIP1	BaseMal	UnAdj
cg23328412	chr1	67091078	SGIP1;SGIP1	BaseMal	UnAdj
cg23328412	chr1	67091078	SGIP1;SGIP1	MalRec	DNAm_UnAdj
cg00044354	chr1	67389884	MIER1;WDR78;MIER1;MIER1;MIER1;MIER1;MIER1;WDR78;MIER1;MIER1	BaseMal	RNA_DNAm
cg12027819	chr1	67479450	SLC35D1	BaseMal	UnAdj
cg13549101	chr1	67632012	IL23R	BaseMal	UnAdj
cg23837520	chr1	67659645	IL23R	BaseMal	UnAdj
cg19227223	chr1	67660601	IL23R	BaseMal	UnAdj
cg00001636	chr1	67678886	IL23R	BaseMal	RNA_DNAm
cg00001636	chr1	67678886	IL23R	MalRec	RNA_DNAm
cg11879266	chr1	67692456	IL23R	MalRec	UnAdj
cg11879266	chr1	67692456	IL23R	BaseMal	UnAdj
cg19402268	chr1	67802560	IL12RB2;IL12RB2;IL12RB2;IL12RB2;IL12RB2;IL12RB2	MalRec	UnAdj
cg19402268	chr1	67802560	IL12RB2;IL12RB2;IL12RB2;IL12RB2;IL12RB2;IL12RB2	BaseMal	UnAdj
cg10256108	chr1	67816742	IL12RB2;IL12RB2;IL12RB2;IL12RB2;IL12RB2;IL12RB2	BaseMal	UnAdj
cg04284321	chr1	68141209		MalRec	UnAdj
cg26110064	chr1	68154614		BaseMal	UnAdj
cg26110064	chr1	68154614		MalRec	UnAdj
cg17125585	chr1	68176471	GNG12	BaseMal	UnAdj
cg17125585	chr1	68176471	GNG12	MalRec	DNAm_UnAdj
cg09923626	chr1	68218335	GNG12	BaseMal	UnAdj
cg15160495	chr1	68346041	GNG12-AS1	BaseMal	UnAdj
cg10516573	chr1	68662450	GNG12-AS1;WLS;WLS;WLS	BaseMal	UnAdj
cg15715903	chr1	68926823		BaseMal	UnAdj
cg13448816	chr1	70032840		BaseMal	UnAdj
cg01557883	chr1	70820063	HHLA3;HHLA3;HHLA3;HHLA3;ANKRD13C	BaseRec	RNA_DNAm_UnAdj
cg16790300	chr1	70876367	CTH;CTH;CTH	BaseMal	DNAm
cg07093570	chr1	70953380		BaseMal	UnAdj
cg05928873	chr1	72302970	NEGR1	BaseMal	UnAdj
cg04645342	chr1	72748124	NEGR1	BaseMal	UnAdj
cg10638600	chr1	73311476		BaseMal	UnAdj
cg18854765	chr1	74665362	LRRIQ3;TNNI3K;FPGT	BaseMal	UnAdj
cg07599233	chr1	75004809	FPGT-TNNI3K;TNNI3K	BaseMal	UnAdj
cg24432265	chr1	75045149	ERICH3-AS1;ERICH3	BaseMal	UnAdj
cg22694818	chr1	75595970	LHX8	BaseMal	UnAdj_RNA
cg03445694	chr1	75596930	LHX8	BaseRec	RNA_DNAm_UnAdj
cg24099155	chr1	75878689	SLC44A5;SLC44A5	BaseRec	RNA_DNAm
cg00885851	chr1	76408954		BaseMal	UnAdj
cg05796556	chr1	76475800	LOC101927342	BaseMal	UnAdj
cg02854917	chr1	76476768	LOC101927342	BaseMal	UnAdj
cg02854917	chr1	76476768	LOC101927342	MalRec	UnAdj
cg18810184	chr1	76541831	ST6GALNAC3;ST6GALNAC3	BaseMal	UnAdj
cg18810184	chr1	76541831	ST6GALNAC3;ST6GALNAC3	MalRec	UnAdj
cg14618562	chr1	76620177	ST6GALNAC3;ST6GALNAC3	BaseMal	RNA
cg07952726	chr1	77403196	ST6GALNAC5	BaseRec	RNA_DNAm_UnAdj
cg06999074	chr1	77404331	ST6GALNAC5	BaseMal	DNAm
cg17258442	chr1	77460516	ST6GALNAC5	BaseMal	UnAdj
cg25604883	chr1	77747387	AK5;AK5	BaseMal	UnAdj
cg21546950	chr1	77904032	AK5;AK5	MalRec	UnAdj
cg00371134	chr1	77912654	AK5;AK5	MalRec	UnAdj
cg18392187	chr1	77940194	AK5;AK5	BaseRec	UnAdj
cg18392187	chr1	77940194	AK5;AK5	BaseMal	UnAdj
cg16225185	chr1	78056496	ZZZ3;ZZZ3	BaseMal	UnAdj
cg04072680	chr1	78225768	USP33;USP33;USP33	BaseMal	UnAdj
cg18587614	chr1	78291148	FAM73A;FAM73A	BaseMal	UnAdj
cg18587614	chr1	78291148	FAM73A;FAM73A	MalRec	UnAdj
cg12315723	chr1	78414082	FUBP1	BaseMal	UnAdj
cg25105688	chr1	78452127		BaseMal	UnAdj
cg08259168	chr1	78509494		BaseMal	UnAdj
cg24692750	chr1	79139020		BaseMal	UnAdj
cg12720000	chr1	81679111		BaseMal	UnAdj
cg07212035	chr1	82266912	LPHN2	MalRec	RNA_DNAm_UnAdj
ch.1.2110356R	chr1	82582971		BaseRec	DNAm
cg20620307	chr1	84011474		BaseMal	UnAdj
cg17510725	chr1	84628924	PRKACB;PRKACB;PRKACB;PRKACB;PRKACB;PRKACB;PRKACB;PRKACB;PRKACB;PRKACB;PRKACB	BaseMal	UnAdj
cg07790887	chr1	84629127	PRKACB;PRKACB;PRKACB;PRKACB;PRKACB;PRKACB;PRKACB;PRKACB;PRKACB;PRKACB;PRKACB	MalRec	UnAdj
cg07790887	chr1	84629127	PRKACB;PRKACB;PRKACB;PRKACB;PRKACB;PRKACB;PRKACB;PRKACB;PRKACB;PRKACB;PRKACB	BaseMal	UnAdj
cg17780935	chr1	84629340	PRKACB;PRKACB;PRKACB;PRKACB;PRKACB;PRKACB;PRKACB;PRKACB;PRKACB;PRKACB;PRKACB	BaseMal	UnAdj
cg13433214	chr1	84630266	PRKACB;PRKACB;PRKACB;PRKACB;PRKACB;PRKACB;PRKACB;PRKACB;PRKACB;PRKACB;PRKACB	BaseMal	UnAdj
cg11555919	chr1	84763932	SAMD13	MalRec	DNAm_UnAdj
cg09657969	chr1	84765130	SAMD13	MalRec	UnAdj
cg19869443	chr1	84766821	SAMD13;SAMD13	BaseMal	UnAdj
cg03204322	chr1	84767878	SAMD13;SAMD13;SAMD13	MalRec	UnAdj
cg24015703	chr1	84902885		BaseMal	UnAdj
cg24574111	chr1	85331084	LPAR3	BaseRec	RNA_DNAm_UnAdj
cg10585586	chr1	85362120		BaseMal	RNA_DNAm
cg10585586	chr1	85362120		MalRec	RNA_DNAm_UnAdj
cg15129679	chr1	85513315	MCOLN3	BaseMal	UnAdj
cg04186268	chr1	85557733	WDR63;WDR63	BaseMal	UnAdj
cg04186268	chr1	85557733	WDR63;WDR63	MalRec	UnAdj
cg27558693	chr1	85710632		BaseMal	UnAdj
cg27558693	chr1	85710632		MalRec	UnAdj
cg02170247	chr1	85902156	DDAH1;DDAH1	BaseMal	UnAdj
cg12278431	chr1	86045461	DDAH1;CYR61	BaseMal	UnAdj
cg13206932	chr1	86047911	CYR61	BaseRec	UnAdj
cg20960181	chr1	86094825		MalRec	UnAdj
cg25077786	chr1	86641504		BaseMal	RNA_DNAm_UnAdj
cg25077786	chr1	86641504		MalRec	UnAdj
cg15332264	chr1	86836936	ODF2L;ODF2L;ODF2L;ODF2L	BaseMal	UnAdj
cg06532348	chr1	87177981	SH3GLB1;SH3GLB1;SH3GLB1;SH3GLB1	MalRec	UnAdj
cg09365624	chr1	87597710	LOC339524;LOC339524;LOC339524;LOC339524;LOC339524	BaseRec	UnAdj_RNA
cg01516372	chr1	87617972	LOC339524	MalRec	UnAdj
cg01516372	chr1	87617972	LOC339524	BaseMal	UnAdj
cg02348995	chr1	87631365	LINC01140	BaseMal	UnAdj
cg07781995	chr1	87655840		MalRec	UnAdj
cg24652552	chr1	87677927	LOC101927844	BaseMal	UnAdj
cg19161251	chr1	87798568	LMO4	MalRec	UnAdj
cg19161251	chr1	87798568	LMO4	BaseMal	UnAdj
cg02992366	chr1	87868496		BaseMal	UnAdj
cg02992366	chr1	87868496		MalRec	UnAdj
ch.1.87940282F	chr1	88167694		BaseMal	RNA_DNAm_UnAdj
ch.1.87940282F	chr1	88167694		MalRec	RNA_DNAm_UnAdj
cg13834516	chr1	88186499		MalRec	UnAdj
cg13834516	chr1	88186499		BaseMal	UnAdj
cg22093957	chr1	88526928		BaseMal	UnAdj
cg22093957	chr1	88526928		MalRec	UnAdj
cg27317651	chr1	89487102	GBP3	BaseMal	UnAdj
cg01912331	chr1	89666494		MalRec	UnAdj
cg07136210	chr1	89765537		MalRec	UnAdj
cg07136210	chr1	89765537		BaseMal	UnAdj
cg17232592	chr1	89829463	GBP6;GBP6	BaseMal	UnAdj
cg17232592	chr1	89829463	GBP6;GBP6	MalRec	UnAdj
cg19032863	chr1	90011484	LRRC8B	MalRec	UnAdj
cg13816228	chr1	90022780	LRRC8B;LRRC8B	BaseMal	UnAdj
cg13864101	chr1	90032391	LRRC8B;LRRC8B	BaseMal	UnAdj
cg13864101	chr1	90032391	LRRC8B;LRRC8B	MalRec	UnAdj
cg15554844	chr1	90071826		BaseMal	UnAdj
cg11134825	chr1	90185796		MalRec	UnAdj
cg12326899	chr1	90281420		BaseMal	UnAdj
cg06983052	chr1	90288099	LRRC8D;LRRC8D	BaseMal	UnAdj
cg11075127	chr1	90369790	LRRC8D;LRRC8D	BaseMal	UnAdj
cg18174486	chr1	90404174		MalRec	UnAdj
cg18174486	chr1	90404174		BaseMal	UnAdj
cg15121510	chr1	90437467		MalRec	RNA_DNAm_UnAdj
cg15121510	chr1	90437467		BaseMal	RNA_DNAm
cg11228205	chr1	90512536		BaseMal	UnAdj
cg11228205	chr1	90512536		MalRec	UnAdj
cg22535315	chr1	90865905		BaseMal	UnAdj
cg14362105	chr1	91000048		BaseMal	UnAdj
cg04560225	chr1	91195336		BaseMal	UnAdj
cg06849504	chr1	91301484		BaseMal	UnAdj
cg17012682	chr1	91614393		BaseMal	UnAdj
cg09077757	chr1	91870491	HFM1	BaseMal	UnAdj
cg13983893	chr1	91966802	CDC7;CDC7;CDC7;CDC7	BaseRec	RNA_DNAm_UnAdj
cg09503397	chr1	92135648		BaseMal	RNA
cg11033893	chr1	92344450	TGFBR3;TGFBR3;TGFBR3;TGFBR3	BaseMal	DNAm
cg01336162	chr1	92350133	TGFBR3	BaseMal	UnAdj
cg12736179	chr1	92390288		BaseMal	RNA_DNAm
cg02935097	chr1	92414782	BRDT	BaseMal	UnAdj
cg11057867	chr1	92414793	BRDT;BRDT;BRDT;BRDT;BRDT;BRDT	BaseMal	UnAdj
cg11057867	chr1	92414793	BRDT;BRDT;BRDT;BRDT;BRDT;BRDT	MalRec	UnAdj
cg12304930	chr1	92683554	C1orf146	BaseMal	UnAdj
cg21218183	chr1	92760687	GLMN	MalRec	UnAdj
cg21218183	chr1	92760687	GLMN	BaseMal	UnAdj
cg26381312	chr1	93042953	EVI5;EVI5	BaseMal	UnAdj
cg26381312	chr1	93042953	EVI5;EVI5	MalRec	UnAdj
cg25816160	chr1	93053203	EVI5;EVI5	BaseMal	UnAdj
cg05761278	chr1	93493981		BaseMal	UnAdj
cg17858364	chr1	93811570	DR1;DR1	BaseRec	RNA_DNAm_UnAdj
cg07953496	chr1	94035910	BCAR3;BCAR3;BCAR3;BCAR3;BCAR3	BaseMal	UnAdj
cg07953496	chr1	94035910	BCAR3;BCAR3;BCAR3;BCAR3;BCAR3	MalRec	DNAm_UnAdj
cg23646383	chr1	94054497	BCAR3	BaseRec	RNA_DNAm_UnAdj
cg10717504	chr1	94054760	BCAR3	BaseRec	RNA_DNAm_UnAdj
cg15271220	chr1	94108287	BCAR3;BCAR3;BCAR3	BaseMal	UnAdj
cg22514229	chr1	94118054	BCAR3	BaseMal	UnAdj
cg00624378	chr1	94158163	BCAR3	BaseMal	UnAdj
cg01891924	chr1	94234216	BCAR3	BaseMal	UnAdj
cg21269642	chr1	94282608	BCAR3	BaseMal	UnAdj
cg21269642	chr1	94282608	BCAR3	MalRec	UnAdj
cg17123010	chr1	94375328	GCLM	BaseRec	RNA
cg11123045	chr1	94476939	ABCA4;ABCA4	BaseMal	UnAdj
cg19027454	chr1	94486992	ABCA4	MalRec	UnAdj
cg19027454	chr1	94486992	ABCA4	BaseMal	UnAdj
cg27010079	chr1	94529263	ABCA4	MalRec	UnAdj
cg08558360	chr1	94544894	ABCA4;ABCA4	BaseMal	UnAdj
cg26576454	chr1	94717263		MalRec	UnAdj
cg26576454	chr1	94717263		BaseMal	UnAdj
cg13088902	chr1	94730656		MalRec	UnAdj
cg13088902	chr1	94730656		BaseMal	UnAdj
cg17906523	chr1	94883536	ABCD3;ABCD3	BaseRec	DNAm
cg17906523	chr1	94883536	ABCD3;ABCD3	MalRec	UnAdj
cg00778190	chr1	95068029		BaseRec	RNA_DNAm
cg04079215	chr1	95095221		BaseMal	UnAdj
cg02568479	chr1	95141800		BaseMal	UnAdj
cg26296455	chr1	95198014	LINC01057	BaseMal	UnAdj
cg24984452	chr1	95261186	LINC01057	BaseMal	UnAdj
cg23280667	chr1	95263953	LINC01057	BaseMal	UnAdj
cg16182860	chr1	95391359	CNN3;CNN3;CNN3;CNN3	BaseMal	UnAdj
cg15527175	chr1	95532966	ALG14;ALG14;ALG14	MalRec	UnAdj
cg15527175	chr1	95532966	ALG14;ALG14;ALG14	BaseMal	UnAdj
cg21932672	chr1	95584445	TMEM56	BaseMal	UnAdj
cg21932672	chr1	95584445	TMEM56	MalRec	UnAdj
cg05062655	chr1	95608743	TMEM56;TMEM56;TMEM56-RWDD3	MalRec	UnAdj
cg05062655	chr1	95608743	TMEM56;TMEM56;TMEM56-RWDD3	BaseMal	UnAdj
cg03404938	chr1	95620559	TMEM56;TMEM56;TMEM56-RWDD3	BaseMal	UnAdj
cg02974368	chr1	96840725	LOC101928241	BaseMal	UnAdj
cg25148758	chr1	96881853		MalRec	UnAdj
cg18099634	chr1	97026028		MalRec	UnAdj
cg04344331	chr1	97109279		BaseMal	UnAdj
cg12469756	chr1	100316448	AGL;AGL;AGL;AGL;AGL;AGL	BaseMal	UnAdj
cg01933228	chr1	100316637	AGL;AGL;AGL;AGL;AGL;AGL	BaseMal	UnAdj
cg01933228	chr1	100316637	AGL;AGL;AGL;AGL;AGL;AGL	MalRec	UnAdj
cg16724148	chr1	100326338	AGL;AGL;AGL;AGL;AGL;AGL	BaseMal	DNAm
cg14063843	chr1	100326351	AGL;AGL;AGL;AGL;AGL;AGL	BaseMal	UnAdj
cg22774691	chr1	100515842	HIAT1	BaseMal	UnAdj
cg04604775	chr1	100809735		MalRec	UnAdj
cg06188602	chr1	100862249	CDC14A;CDC14A;CDC14A	MalRec	UnAdj
cg06188602	chr1	100862249	CDC14A;CDC14A;CDC14A	BaseMal	UnAdj
cg14576850	chr1	100968170	CDC14A	MalRec	UnAdj
cg14576850	chr1	100968170	CDC14A	BaseMal	UnAdj
cg16646597	chr1	100982594	CDC14A	BaseMal	UnAdj
cg20395464	chr1	100998577		MalRec	UnAdj
cg22600584	chr1	101094514	LINC01349;LINC01349	MalRec	UnAdj
cg22600584	chr1	101094514	LINC01349;LINC01349	BaseMal	UnAdj
cg26265881	chr1	101185299	VCAM1;VCAM1;VCAM1;VCAM1;VCAM1;VCAM1	BaseMal	UnAdj
cg17295281	chr1	101468471	DPH5;DPH5;DPH5	BaseMal	UnAdj
cg17295281	chr1	101468471	DPH5;DPH5;DPH5	MalRec	UnAdj
cg26173962	chr1	101470324	DPH5;DPH5;DPH5	BaseMal	UnAdj
cg26173962	chr1	101470324	DPH5;DPH5;DPH5	MalRec	UnAdj
cg15447231	chr1	101537255		BaseMal	UnAdj
cg12274657	chr1	101588540		BaseMal	UnAdj
cg18164899	chr1	101744680		BaseMal	UnAdj
cg24634916	chr1	101855309		MalRec	UnAdj
cg24208211	chr1	101939521		BaseMal	UnAdj
cg02861071	chr1	102462656	OLFM3;OLFM3	BaseMal	UnAdj_RNA
cg02833931	chr1	107803160	NTNG1;NTNG1;NTNG1	BaseMal	UnAdj
cg19103456	chr1	108191769	VAV3;VAV3	BaseMal	UnAdj
cg19381374	chr1	108440322	VAV3	BaseMal	UnAdj
cg01018533	chr1	108483788	VAV3	BaseMal	UnAdj
cg12619536	chr1	108508067	VAV3	MalRec	UnAdj
cg25193814	chr1	108592866		MalRec	UnAdj
cg21532155	chr1	108684382	SLC25A24;SLC25A24	BaseMal	UnAdj
cg24081443	chr1	108695445	SLC25A24;SLC25A24	MalRec	UnAdj
cg08935101	chr1	109388750	AKNAD1;AKNAD1	BaseMal	UnAdj
cg03934069	chr1	109420722	GPSM2	BaseMal	UnAdj
cg22226592	chr1	109439213	GPSM2	BaseMal	UnAdj
cg22226592	chr1	109439213	GPSM2	MalRec	UnAdj
cg21930227	chr1	109504047	CLCC1;CLCC1	BaseMal	UnAdj
cg13820942	chr1	109642776	SCARNA2	MalRec	RNA
cg13912858	chr1	109939840	SORT1	BaseMal	UnAdj
cg10601271	chr1	109981579		MalRec	UnAdj
cg10601271	chr1	109981579		BaseMal	UnAdj
cg02238388	chr1	110008993	SYPL2	BaseMal	UnAdj
cg04822876	chr1	110019431	SYPL2	BaseMal	UnAdj
cg19244300	chr1	110113304	GNAI3	BaseMal	UnAdj
cg22442500	chr1	110158702		BaseMal	UnAdj
cg22442500	chr1	110158702		MalRec	UnAdj
cg15447512	chr1	110163209	AMPD2;AMPD2	BaseMal	UnAdj
cg12447688	chr1	110166497	AMPD2;AMPD2;AMPD2;AMPD2;AMPD2	BaseMal	UnAdj
cg20253872	chr1	110166571	AMPD2;AMPD2;AMPD2	BaseMal	UnAdj
cg20253872	chr1	110166571	AMPD2;AMPD2;AMPD2	MalRec	UnAdj
cg04159878	chr1	110179127		BaseMal	UnAdj
cg11063364	chr1	110210238	GSTM2;GSTM2	MalRec	UnAdj
cg11063364	chr1	110210238	GSTM2;GSTM2	BaseMal	UnAdj
cg03942855	chr1	110210925	GSTM2;GSTM2	BaseMal	UnAdj
cg03942855	chr1	110210925	GSTM2;GSTM2	MalRec	UnAdj
cg19537308	chr1	110302389	EPS8L3;EPS8L3;EPS8L3	BaseMal	DNAm
cg18111733	chr1	110306809	EPS8L3;EPS8L3;EPS8L3	BaseMal	UnAdj
cg25107417	chr1	110319022		BaseMal	UnAdj
cg25248151	chr1	110332173		BaseMal	UnAdj
cg13229972	chr1	110335018		BaseMal	UnAdj
cg14898946	chr1	110335928		BaseMal	UnAdj
cg10342156	chr1	110358680		MalRec	UnAdj
cg06608613	chr1	110366515		BaseMal	UnAdj
cg00556100	chr1	110407766		MalRec	UnAdj
cg02776464	chr1	110409091		BaseMal	UnAdj
cg13534497	chr1	110447252		BaseMal	UnAdj
cg13534497	chr1	110447252		MalRec	UnAdj
cg13740045	chr1	110457411	CSF1;CSF1;CSF1;CSF1	MalRec	UnAdj
cg19074903	chr1	110542075	AHCYL1;AHCYL1;AHCYL1	BaseMal	UnAdj
cg10396459	chr1	110576778	STRIP1;STRIP1;STRIP1	MalRec	UnAdj
cg23640925	chr1	110599679		BaseMal	UnAdj
cg20474403	chr1	110599939		BaseMal	UnAdj
cg04816152	chr1	110642585	LINC01397	BaseRec	UnAdj_RNA
cg20678043	chr1	110741823	SLC6A17	BaseMal	UnAdj
cg12723026	chr1	110764594	KCNC4;KCNC4;KCNC4	BaseMal	UnAdj
cg23928744	chr1	110765802	KCNC4;KCNC4;KCNC4	BaseMal	RNA_DNAm_UnAdj
cg22697365	chr1	110993041	PROK1	BaseMal	UnAdj
cg13080606	chr1	110999462	PROK1	BaseMal	UnAdj
cg13080606	chr1	110999462	PROK1	MalRec	UnAdj
cg10514714	chr1	111015299		MalRec	UnAdj
cg10514714	chr1	111015299		BaseMal	UnAdj
cg00076797	chr1	111022914	CYMP	BaseMal	UnAdj
cg19718359	chr1	111035897		BaseMal	UnAdj
cg04299028	chr1	111061851	KCNA10	BaseMal	UnAdj
cg04299028	chr1	111061851	KCNA10	MalRec	UnAdj
cg04275027	chr1	111098273		MalRec	UnAdj
cg04275027	chr1	111098273		BaseMal	UnAdj
cg16794139	chr1	111174123	KCNA2	MalRec	RNA_DNAm
cg06023006	chr1	111186688		BaseMal	UnAdj
cg25029489	chr1	111229106		MalRec	RNA
cg16197161	chr1	111307245		MalRec	RNA
cg14818192	chr1	111423791	CD53;CD53	BaseMal	UnAdj
cg20317872	chr1	111743202	DENND2D;DENND2D	BaseMal	UnAdj_RNA
cg20317872	chr1	111743202	DENND2D;DENND2D	MalRec	UnAdj
cg23631538	chr1	111743537	DENND2D	MalRec	UnAdj
cg23631538	chr1	111743537	DENND2D	BaseMal	UnAdj
cg13232402	chr1	111747497	DENND2D	BaseMal	UnAdj
cg01528237	chr1	111748268	DENND2D	MalRec	UnAdj
cg01528237	chr1	111748268	DENND2D	BaseMal	UnAdj
cg14053276	chr1	111888517	PIFO;PIFO;PIFO	MalRec	UnAdj
cg02030493	chr1	111888719	C1orf88	BaseMal	UnAdj
cg11795114	chr1	112052280	TMIGD3;TMIGD3	BaseMal	UnAdj
cg25703604	chr1	112056275	TMIGD3;TMIGD3	BaseMal	UnAdj
cg08256939	chr1	112058236	ADORA3	BaseMal	RNA_DNAm_UnAdj
cg08256939	chr1	112058236	ADORA3	MalRec	DNAm_UnAdj
cg07314829	chr1	112058397	ADORA3	BaseMal	UnAdj
cg00543976	chr1	112058750	ADORA3	BaseMal	UnAdj
cg00543976	chr1	112058750	ADORA3	MalRec	UnAdj
cg05308171	chr1	112084171	TMIGD3;TMIGD3	BaseRec	DNAm_UnAdj
cg07004957	chr1	112135860		BaseMal	UnAdj
cg06871578	chr1	112143839	LINC01160	BaseMal	UnAdj
cg18094203	chr1	112302896	DDX20	MalRec	UnAdj
cg23737626	chr1	112453410	KCND3;KCND3	MalRec	UnAdj
cg17898124	chr1	112528161	KCND3;KCND3	BaseMal	UnAdj
cg11210670	chr1	112603813		MalRec	UnAdj
cg11210670	chr1	112603813		BaseMal	UnAdj
cg24907813	chr1	113211674	CAPZA1	BaseMal	UnAdj
cg17598480	chr1	113216243	MOV10;MOV10;MOV10	MalRec	UnAdj
cg10114555	chr1	113216774	MOV10;MOV10	BaseMal	UnAdj
cg00719568	chr1	113239645	MOV10;MOV10	BaseMal	UnAdj
cg12627700	chr1	113249667	RHOC;RHOC;RHOC;RHOC	MalRec	DNAm_UnAdj
cg10806711	chr1	113265679	FAM19A3;FAM19A3	MalRec	RNA
cg06600719	chr1	113417597		BaseRec	RNA_DNAm_UnAdj
cg09743276	chr1	113420820		MalRec	UnAdj
cg11386403	chr1	113526539		BaseMal	UnAdj
cg15031996	chr1	113615856	LRIG2;LRIG2	MalRec	UnAdj
cg21504385	chr1	113616118	LRIG2	MalRec	RNA
cg01319907	chr1	113761233		BaseMal	DNAm_UnAdj
cg05510309	chr1	113825525		BaseMal	UnAdj
cg05712793	chr1	114049478	MAGI3;MAGI3	MalRec	UnAdj
cg14001416	chr1	114302263	PHTF1	BaseMal	DNAm
cg22531889	chr1	114302602	PHTF1	BaseMal	UnAdj
cg14833439	chr1	114324759	RSBN1	BaseRec	UnAdj_RNA
cg20977024	chr1	114336683	RSBN1	BaseMal	UnAdj
cg13801402	chr1	114429965	BCL2L15	BaseMal	UnAdj
cg24550026	chr1	114430031	BCL2L15;BCL2L15	BaseMal	UnAdj
cg25414924	chr1	114472856	HIPK1;HIPK1	BaseMal	RNA
cg22020227	chr1	114521775	OLFML3	MalRec	UnAdj
cg11518509	chr1	114525428		MalRec	UnAdj
cg11518509	chr1	114525428		BaseMal	UnAdj
cg14103473	chr1	114641851	SYT6;SYT6	BaseMal	UnAdj
cg09892365	chr1	114642861	SYT6;SYT6	MalRec	RNA
cg09892365	chr1	114642861	SYT6;SYT6	BaseMal	RNA_DNAm
cg17110700	chr1	114862297		MalRec	UnAdj
cg08339208	chr1	115323327	SIKE1;SIKE1	MalRec	RNA_DNAm_UnAdj
cg17032229	chr1	115628940	TSPAN2;TSPAN2;TSPAN2	BaseMal	UnAdj
cg17032229	chr1	115628940	TSPAN2;TSPAN2;TSPAN2	MalRec	UnAdj
cg13174306	chr1	115822971		BaseMal	UnAdj
cg02215038	chr1	116100541		BaseMal	UnAdj
cg26877357	chr1	116197470	VANGL1	MalRec	RNA_DNAm
cg04692435	chr1	116197740	VANGL1;VANGL1;VANGL1	BaseMal	UnAdj
cg03028972	chr1	116417648		BaseMal	UnAdj
cg03028972	chr1	116417648		MalRec	UnAdj
cg02576260	chr1	116574006	SLC22A15	BaseRec	RNA
cg23918109	chr1	116618644		BaseMal	UnAdj
cg22849158	chr1	116666631	MAB21L3	BaseMal	UnAdj
cg21651444	chr1	116800256		BaseMal	UnAdj
cg22426622	chr1	117022432	LOC101929023;LOC101929023	BaseMal	UnAdj
cg00960147	chr1	117052153		BaseMal	UnAdj
cg26677431	chr1	117075710	CD58;CD58;CD58	BaseMal	UnAdj
cg10489672	chr1	117296494	CD2	MalRec	UnAdj
cg03016153	chr1	117296954	CD2	MalRec	UnAdj
cg00605793	chr1	117296956	CD2	BaseMal	UnAdj
cg16483188	chr1	117306469	CD2	MalRec	UnAdj
cg10939719	chr1	117311712	CD2	BaseMal	UnAdj
cg20484717	chr1	117320470		BaseMal	UnAdj
cg01497426	chr1	117487644	PTGFRN	BaseRec	RNA_DNAm_UnAdj
cg13898106	chr1	117665142	TRIM45;TRIM45	BaseMal	RNA_DNAm_UnAdj
cg07444932	chr1	117665224	TRIM45;TRIM45	BaseMal	UnAdj
cg15817495	chr1	117904789		BaseMal	DNAm
cg04568265	chr1	118148087	FAM46C	MalRec	RNA
cg03255241	chr1	118149424	LOC100996263;FAM46C	BaseRec	UnAdj
cg02854554	chr1	118150234	FAM46C	MalRec	RNA_DNAm_UnAdj
cg23098693	chr1	118150813	FAM46C	BaseMal	UnAdj
cg25767870	chr1	118188756		BaseMal	UnAdj
cg00087544	chr1	118194297		BaseMal	UnAdj
cg10523000	chr1	118198739		BaseMal	UnAdj
cg03855857	chr1	119029635		BaseRec	UnAdj
cg21647227	chr1	119527111	TBX15	BaseMal	UnAdj
cg04707332	chr1	119528018	TBX15	MalRec	UnAdj
cg02063759	chr1	119543295		BaseMal	DNAm
cg19275091	chr1	119860821		BaseMal	UnAdj
cg01085347	chr1	119870666		BaseMal	UnAdj_RNA
cg01085347	chr1	119870666		MalRec	UnAdj_RNA
cg26559808	chr1	119870802		BaseMal	UnAdj
cg19651744	chr1	120168510	ZNF697;ZNF697	BaseMal	UnAdj
cg27182150	chr1	120189222	ZNF697	BaseMal	UnAdj
cg09247623	chr1	120202229		BaseMal	UnAdj
cg20995928	chr1	120229863		MalRec	UnAdj
cg20995928	chr1	120229863		BaseMal	UnAdj_RNA
cg14476101	chr1	120255992	PHGDH	BaseMal	RNA
cg26457483	chr1	120256112	PHGDH	BaseMal	UnAdj
cg04857033	chr1	120258412	PHGDH	BaseMal	UnAdj
cg07814932	chr1	120437090	ADAM30	BaseMal	UnAdj
cg21854332	chr1	144989624	PDE4DIP;PDE4DIP;PDE4DIP;PDE4DIP	MalRec	UnAdj
cg23991413	chr1	145004305	PDE4DIP	MalRec	RNA
cg20931359	chr1	145043768	PDE4DIP;NBPF20;NBPF9	BaseRec	RNA
cg18596139	chr1	145389393		BaseMal	RNA
cg14036143	chr1	145415441	HFE2;HFE2;HFE2;HFE2	MalRec	UnAdj
cg20646141	chr1	145433673	NBPF20;NBPF10;NBPF10	BaseMal	UnAdj
cg20646141	chr1	145433673	NBPF20;NBPF10;NBPF10	MalRec	UnAdj
cg05028010	chr1	145437567	TXNIP;NBPF20;NBPF10;NBPF10	BaseMal	DNAm
cg05028010	chr1	145437567	TXNIP;NBPF20;NBPF10;NBPF10	BaseRec	DNAm
cg03418289	chr1	145477137	LIX1L;LIX1L	BaseMal	DNAm
cg11778452	chr1	145649229	RNF115;NBPF20;NBPF10;NBPF10	BaseMal	UnAdj
cg15892497	chr1	145715719	CD160	BaseMal	UnAdj
cg15892497	chr1	145715719	CD160	MalRec	UnAdj
cg00830283	chr1	145743676	PDZK1	BaseMal	UnAdj
cg26894807	chr1	145828001	GPR89A;GPR89A	BaseMal	UnAdj
cg26894807	chr1	145828001	GPR89A;GPR89A	MalRec	UnAdj
cg21472468	chr1	146522878		BaseMal	UnAdj
cg08137638	chr1	146648597	PDIA3P	BaseRec	RNA_DNAm_UnAdj
cg25733780	chr1	146736210	CHD1L;CHD1L;CHD1L;CHD1L;CHD1L;CHD1L	BaseMal	UnAdj
cg25733780	chr1	146736210	CHD1L;CHD1L;CHD1L;CHD1L;CHD1L;CHD1L	MalRec	UnAdj
cg23997339	chr1	147012684	BCL9	BaseMal	UnAdj
cg19391849	chr1	147220991		BaseMal	UnAdj
cg19391849	chr1	147220991		MalRec	UnAdj
cg13417000	chr1	147287798		BaseMal	UnAdj
cg10700773	chr1	147808262	NBPF8;NBPF8;NBPF8	BaseMal	UnAdj
cg12099459	chr1	147826902		BaseMal	RNA
cg12099459	chr1	147826902		MalRec	RNA
cg16867800	chr1	150117104	VPS45;VPS45;VPS45;VPS45;VPS45	BaseMal	UnAdj
cg16867800	chr1	150117104	VPS45;VPS45;VPS45;VPS45;VPS45	MalRec	UnAdj
cg11586034	chr1	150117110	VPS45	BaseMal	UnAdj
cg12981196	chr1	150121234	PLEKHO1;PLEKHO1;PLEKHO1	BaseMal	UnAdj
cg17157913	chr1	150222676		BaseMal	UnAdj
cg12149703	chr1	150241905	APH1A;APH1A;APH1A;APH1A;APH1A;APH1A;APH1A	MalRec	UnAdj
cg17860544	chr1	150242125	APH1A;APH1A;APH1A;APH1A;APH1A;APH1A;APH1A	BaseMal	UnAdj
cg06334965	chr1	150245081	C1orf54;C1orf54;C1orf54;C1orf54;C1orf54	MalRec	UnAdj
cg03294327	chr1	150457148		MalRec	UnAdj
cg03294327	chr1	150457148		BaseMal	UnAdj
cg25755573	chr1	150459600	TARS2	BaseMal	UnAdj
cg18616702	chr1	150523808	ADAMTSL4;ADAMTSL4;ADAMTSL4;ADAMTSL4;MIR4257	BaseMal	UnAdj
cg18616702	chr1	150523808	ADAMTSL4;ADAMTSL4;ADAMTSL4;ADAMTSL4;MIR4257	MalRec	UnAdj
cg21579927	chr1	150532330	ADAMTSL4;ADAMTSL4;ADAMTSL4	MalRec	DNAm
cg27142757	chr1	150573467		BaseMal	UnAdj
cg22421019	chr1	150577422		MalRec	DNAm
cg22421019	chr1	150577422		BaseMal	DNAm
cg20946037	chr1	150582344		BaseMal	UnAdj
cg17386885	chr1	150600601	ENSA;ENSA;ENSA;ENSA;ENSA;ENSA;ENSA;ENSA	BaseMal	UnAdj
cg21431715	chr1	150760472		BaseMal	UnAdj
cg08356841	chr1	150793838	ARNT;ARNT;ARNT;ARNT;ARNT	BaseMal	UnAdj
cg06180099	chr1	150979364	FAM63A;FAM63A;FAM63A;FAM63A;FAM63A;FAM63A	BaseMal	DNAm_UnAdj
cg15380890	chr1	151008971	BNIPL;BNIPL	MalRec	RNA_DNAm
cg27478468	chr1	151016826	BNIPL;BNIPL	MalRec	UnAdj
cg01848079	chr1	151029221	CDC42SE1;CDC42SE1	MalRec	UnAdj
cg25069219	chr1	151032241	CDC42SE1;CDC42SE1;MLLT11;MLLT11	BaseRec	RNA_DNAm
cg05163509	chr1	151148496	TMOD4;TMOD4	MalRec	UnAdj
cg02290168	chr1	151255971	ZNF687	BaseMal	UnAdj
cg06122613	chr1	151297900	PI4KB	BaseMal	UnAdj
cg14955420	chr1	151298750	PI4KB;PI4KB;PI4KB;PI4KB	BaseMal	UnAdj
cg11016886	chr1	151339998	SELENBP1;SELENBP1;SELENBP1	BaseMal	UnAdj
cg16746658	chr1	151369070		BaseMal	UnAdj
cg10120703	chr1	151369469		BaseMal	UnAdj
cg19969892	chr1	151371876	PSMB4	BaseMal	UnAdj
cg01003245	chr1	151428287	POGZ;POGZ;POGZ	BaseMal	UnAdj
cg21954824	chr1	151451556		MalRec	UnAdj
cg27577972	chr1	151513502	TUFT1;TUFT1	BaseMal	UnAdj
cg09420324	chr1	151515562	TUFT1;TUFT1;TUFT1	BaseRec	RNA_DNAm_UnAdj
cg16269755	chr1	151586058	SNX27	BaseMal	UnAdj
cg16269755	chr1	151586058	SNX27	MalRec	UnAdj
cg03456799	chr1	151634388	SNX27	BaseMal	UnAdj
cg15044951	chr1	151634554	SNX27	BaseMal	UnAdj
cg24169001	chr1	151634697	SNX27	BaseMal	UnAdj
cg05124440	chr1	151737205	OAZ3;MRPL9	BaseRec	RNA_DNAm_UnAdj
cg13563504	chr1	151778255	LINGO4	BaseMal	DNAm
cg07206827	chr1	151778404	LINGO4	BaseMal	UnAdj
cg23114183	chr1	151798432	RORC;RORC;RORC	MalRec	UnAdj
cg03005293	chr1	151805241	RORC	BaseMal	UnAdj
cg22223419	chr1	151805290	RORC	BaseMal	UnAdj
cg03404346	chr1	151839914		BaseMal	UnAdj
cg18469231	chr1	151931590		BaseMal	UnAdj
cg18469231	chr1	151931590		MalRec	UnAdj
cg10673431	chr1	152010110	S100A11	MalRec	DNAm
cg11576590	chr1	152011357		BaseMal	UnAdj
cg13122633	chr1	152133193	RPTN	BaseMal	UnAdj
cg13408416	chr1	152549813		BaseMal	UnAdj
cg13408416	chr1	152549813		MalRec	DNAm_UnAdj
cg15486123	chr1	152881815	IVL	BaseMal	UnAdj
cg02855850	chr1	152882420	IVL	BaseMal	UnAdj
cg09581452	chr1	153124255	SPRR2G	BaseMal	UnAdj
cg00811275	chr1	153146364	LOC101928009	BaseMal	UnAdj
cg15467116	chr1	153332972	S100A9	BaseMal	UnAdj
cg24430920	chr1	153338215		BaseMal	RNA_DNAm_UnAdj
cg24430920	chr1	153338215		MalRec	UnAdj
cg16338042	chr1	153361446		BaseMal	UnAdj
cg18569632	chr1	153366428		BaseMal	UnAdj
cg10736458	chr1	153366607		BaseMal	UnAdj
cg21107767	chr1	153388944	S100A7A	MalRec	UnAdj
cg16685896	chr1	153416755		BaseMal	UnAdj
cg04140525	chr1	153467760		MalRec	RNA
cg09558069	chr1	153510896	S100A5	BaseMal	UnAdj
cg09558069	chr1	153510896	S100A5	MalRec	UnAdj
cg21140456	chr1	153525741		BaseMal	UnAdj
cg02988788	chr1	153545915		BaseMal	UnAdj
cg02988788	chr1	153545915		MalRec	UnAdj
cg26957423	chr1	153581946	S100A16	MalRec	DNAm
cg03996581	chr1	153586386	S100A16	BaseMal	UnAdj
cg17080740	chr1	153601878	S100A1;S100A13;S100A13	BaseMal	UnAdj
cg14188111	chr1	153608034	C1orf77;S100A13	MalRec	UnAdj
cg06024104	chr1	153630651	SNAPIN;SNAPIN;SNAPIN	BaseMal	UnAdj
cg08568902	chr1	153657358	NPR1	MalRec	UnAdj
cg13510110	chr1	153707078	INTS3	MalRec	UnAdj
cg25730852	chr1	153707429	INTS3	MalRec	UnAdj
cg04836176	chr1	153722548	INTS3	BaseMal	UnAdj
cg21961721	chr1	153751330	SLC27A3	BaseRec	RNA_DNAm
cg21961721	chr1	153751330	SLC27A3	BaseMal	UnAdj
cg01402255	chr1	153800699	GATAD2B	BaseMal	UnAdj
cg05627409	chr1	153937086	SLC39A1;SLC39A1;SLC39A1;SLC39A1;SLC39A1;SLC39A1	BaseMal	UnAdj
cg05627409	chr1	153937086	SLC39A1;SLC39A1;SLC39A1;SLC39A1;SLC39A1;SLC39A1	MalRec	UnAdj
cg09895920	chr1	153941186	CREB3L4;SLC39A1	MalRec	UnAdj
cg09895920	chr1	153941186	CREB3L4;SLC39A1	BaseMal	UnAdj
cg20147290	chr1	154030564	NUP210L;NUP210L;NUP210L;NUP210L	BaseMal	DNAm_UnAdj
cg20147290	chr1	154030564	NUP210L;NUP210L;NUP210L;NUP210L	BaseRec	DNAm
cg06763402	chr1	154148831	TPM3;TPM3;TPM3;TPM3;TPM3;TPM3;TPM3;TPM3;TPM3;TPM3	BaseMal	UnAdj
cg06763402	chr1	154148831	TPM3;TPM3;TPM3;TPM3;TPM3;TPM3;TPM3;TPM3;TPM3;TPM3	MalRec	UnAdj
cg12205230	chr1	154164951	TPM3	MalRec	DNAm_UnAdj
cg12205230	chr1	154164951	TPM3	BaseMal	DNAm_UnAdj
cg07200752	chr1	154278051		MalRec	DNAm
cg20713492	chr1	154293482	AQP10	BaseMal	UnAdj
cg06181069	chr1	154293494	AQP10	BaseMal	UnAdj
cg19760410	chr1	154300117	ATP8B2;ATP8B2	BaseMal	UnAdj
cg16013543	chr1	154300241	ATP8B2;ATP8B2	BaseMal	UnAdj
cg27442164	chr1	154304252	ATP8B2;ATP8B2	BaseMal	RNA_DNAm_UnAdj
cg27442164	chr1	154304252	ATP8B2;ATP8B2	MalRec	RNA
cg08187512	chr1	154309899	ATP8B2;ATP8B2	BaseMal	UnAdj
cg08187512	chr1	154309899	ATP8B2;ATP8B2	MalRec	UnAdj
cg01860287	chr1	154309918	ATP8B2;ATP8B2	BaseMal	UnAdj
cg09793892	chr1	154318946	ATP8B2;ATP8B2	MalRec	UnAdj
cg09793892	chr1	154318946	ATP8B2;ATP8B2	BaseMal	UnAdj
cg09257526	chr1	154379696	IL6R;IL6R	MalRec	UnAdj
cg09257526	chr1	154379696	IL6R;IL6R	BaseMal	UnAdj
cg10869615	chr1	154379748	IL6R;IL6R;IL6R	MalRec	DNAm
cg00791854	chr1	154392070	IL6R;IL6R	BaseMal	UnAdj
cg13201803	chr1	154399762	IL6R;IL6R;IL6R	MalRec	UnAdj
cg08098348	chr1	154404620	IL6R;IL6R;IL6R	BaseMal	UnAdj
cg21889405	chr1	154438777	IL6R;IL6R	BaseMal	UnAdj
cg18538872	chr1	154442478		BaseMal	UnAdj
cg18538872	chr1	154442478		MalRec	UnAdj
cg09472569	chr1	154458617	SHE	BaseMal	UnAdj
cg15512175	chr1	154468985	SHE	MalRec	UnAdj
cg03199957	chr1	154491180	TDRD10;TDRD10	BaseMal	UnAdj
cg27006480	chr1	154526063	UBE2Q1;UBE2Q1-AS1	MalRec	RNA
cg12226946	chr1	154584087	ADAR	BaseMal	UnAdj
cg03701077	chr1	154668925		BaseRec	UnAdj
cg07165619	chr1	154757970	KCNN3;KCNN3;KCNN3	MalRec	DNAm
cg10158395	chr1	154816365	KCNN3;KCNN3;KCNN3	BaseMal	DNAm
cg24562901	chr1	154869912		BaseMal	UnAdj
cg25006435	chr1	154898438	PMVK	BaseMal	UnAdj
cg04890724	chr1	154924585	PBXIP1	BaseMal	UnAdj
cg04995846	chr1	154943300	SHC1;SHC1;SHC1;SHC1	BaseMal	UnAdj
cg04995846	chr1	154943300	SHC1;SHC1;SHC1;SHC1	MalRec	UnAdj
cg22018051	chr1	154943349	SHC1;SHC1;SHC1;SHC1	MalRec	UnAdj
cg19356022	chr1	154943932	SHC1;SHC1;SHC1;SHC1	BaseMal	UnAdj
cg25017976	chr1	154947060	CKS1B;SHC1;SHC1;CKS1B	BaseRec	RNA_DNAm_UnAdj
cg16986748	chr1	154971109		BaseMal	UnAdj
cg23217965	chr1	155048476		BaseMal	UnAdj
cg10446869	chr1	155147431	TRIM46	MalRec	UnAdj
cg10446869	chr1	155147431	TRIM46	BaseMal	UnAdj
cg01417714	chr1	155223726	FAM189B;FAM189B	MalRec	UnAdj
cg03212674	chr1	155243807	CLK2	MalRec	UnAdj
cg03212674	chr1	155243807	CLK2	BaseMal	UnAdj
cg13497187	chr1	155271149	PKLR;PKLR	BaseMal	UnAdj
cg13497187	chr1	155271149	PKLR;PKLR	BaseRec	UnAdj_RNA
cg23190823	chr1	155290246	FDPS;RUSC1;RUSC1;FDPS;FDPS;FDPS;FDPS	MalRec	UnAdj
cg24544490	chr1	155290961	RUSC1;RUSC1;C1orf104	BaseMal	UnAdj
cg24789321	chr1	155428192	ASH1L	BaseMal	UnAdj
cg05274128	chr1	155433793	ASH1L	MalRec	DNAm
cg11658909	chr1	155510764	ASH1L	BaseMal	UnAdj
cg11658909	chr1	155510764	ASH1L	MalRec	UnAdj
cg20834741	chr1	155791318	GON4L;GON4L;GON4L;GON4L;GON4L	BaseMal	UnAdj
cg12303247	chr1	155853542	SYT11	BaseMal	UnAdj
cg22320071	chr1	155879918	RIT1;RIT1;RIT1	BaseMal	UnAdj
cg21284779	chr1	155910526	RXFP4	BaseMal	UnAdj
cg06643584	chr1	155941006	ARHGEF2;ARHGEF2;ARHGEF2	BaseMal	UnAdj
cg14296354	chr1	155960631		BaseMal	UnAdj
cg13216331	chr1	156025757	ROBLD3;ROBLD3	BaseMal	UnAdj
cg06053528	chr1	156047061	MEX3A	MalRec	RNA
cg02572204	chr1	156092814	LMNA;LMNA;LMNA;LMNA;LMNA	BaseMal	DNAm
cg02997316	chr1	156093624	LMNA;LMNA;LMNA	BaseRec	RNA_DNAm_UnAdj
cg24540805	chr1	156107056	LMNA;LMNA;LMNA;LMNA;LMNA;LMNA;LMNA	BaseMal	UnAdj
cg09943980	chr1	156118385	SEMA4A	MalRec	UnAdj
cg23063536	chr1	156119676	SEMA4A	MalRec	DNAm
cg16391608	chr1	156146608	SEMA4A	MalRec	UnAdj
cg07245447	chr1	156184331	PMF1;PMF1;PMF1;PMF1-BGLAP;PMF1-BGLAP;PMF1-BGLAP;PMF1-BGLAP	BaseMal	UnAdj
cg16196595	chr1	156192737	PMF1;PMF1;PMF1;PMF1-BGLAP;PMF1-BGLAP;PMF1-BGLAP;PMF1-BGLAP	MalRec	UnAdj
cg09269759	chr1	156221227	SMG5	BaseMal	UnAdj
cg07496649	chr1	156261005	TMEM79;TMEM79	BaseMal	UnAdj
cg07234388	chr1	156261841	TMEM79;TMEM79	BaseMal	RNA_DNAm
cg00713925	chr1	156265511	C1orf85	BaseRec	RNA_DNAm
cg13792780	chr1	156310970	C1orf182	BaseRec	UnAdj_RNA
cg07702888	chr1	156338793	RHBG;RHBG	MalRec	UnAdj
cg07702888	chr1	156338793	RHBG;RHBG	BaseMal	UnAdj
cg17908939	chr1	156350982	RHBG;RHBG;RHBG;RHBG	MalRec	DNAm
cg13849999	chr1	156427361		BaseMal	UnAdj
cg17479280	chr1	156466088	MEF2D	BaseMal	UnAdj
cg26024851	chr1	156542100	IQGAP3	BaseMal	UnAdj
cg12262564	chr1	156542103	IQGAP3	BaseMal	DNAm_UnAdj
cg12124478	chr1	156542480	IQGAP3	BaseMal	DNAm_UnAdj
cg02289013	chr1	156631506		BaseMal	UnAdj
cg00626119	chr1	156785288	SH2D2A;SH2D2A;NTRK1;SH2D2A;SH2D2A;SH2D2A	BaseMal	UnAdj
cg02122575	chr1	156785467	NTRK1;SH2D2A;SH2D2A;SH2D2A;SH2D2A;SH2D2A	BaseMal	UnAdj
cg02122575	chr1	156785467	NTRK1;SH2D2A;SH2D2A;SH2D2A;SH2D2A;SH2D2A	MalRec	UnAdj
cg25827666	chr1	156785558	SH2D2A;SH2D2A;NTRK1;NTRK1;SH2D2A;SH2D2A;SH2D2A	MalRec	UnAdj
cg01972745	chr1	156843854	NTRK1;NTRK1;NTRK1	BaseMal	UnAdj
cg21156985	chr1	156844911	NTRK1;NTRK1;NTRK1	BaseMal	UnAdj
cg07492680	chr1	156915620	ARHGEF11;ARHGEF11	BaseMal	UnAdj
cg05835326	chr1	157004303	ARHGEF11;ARHGEF11	BaseMal	UnAdj
cg05835326	chr1	157004303	ARHGEF11;ARHGEF11	MalRec	UnAdj
cg03406542	chr1	157060349		BaseMal	UnAdj
cg06169108	chr1	157112687		BaseMal	UnAdj
cg20025701	chr1	157208031		BaseMal	UnAdj
cg14138324	chr1	157259408		BaseMal	UnAdj
cg07770463	chr1	157492685	FCRL5;FCRL5	BaseMal	UnAdj
cg07770463	chr1	157492685	FCRL5;FCRL5	MalRec	UnAdj
cg14441475	chr1	157492802	FCRL5;FCRL5	BaseMal	UnAdj
cg26183578	chr1	157559222	FCRL4	BaseMal	RNA_DNAm
cg03889991	chr1	157566296	FCRL4	BaseMal	UnAdj
cg10627720	chr1	157566891	FCRL4	MalRec	DNAm
cg01045635	chr1	157670481	FCRL3;FCRL3	BaseMal	UnAdj
cg15602298	chr1	157670825	FCRL3	MalRec	UnAdj
cg15602298	chr1	157670825	FCRL3	BaseMal	UnAdj
cg19602479	chr1	157670869	FCRL3	MalRec	UnAdj
cg19602479	chr1	157670869	FCRL3	BaseMal	UnAdj
cg24881910	chr1	157672074	FCRL3	MalRec	UnAdj
cg24881910	chr1	157672074	FCRL3	BaseMal	UnAdj
cg05766896	chr1	157789933	FCRL1;FCRL1;FCRL1;FCRL1;FCRL1;FCRL1	BaseMal	UnAdj_RNA
cg03377310	chr1	157811650	CD5L	BaseMal	UnAdj
cg26365254	chr1	157952118		BaseMal	UnAdj
cg13209980	chr1	157995040	KIRREL	BaseMal	UnAdj
cg14117486	chr1	158055200	KIRREL;KIRREL	BaseMal	UnAdj
cg27265778	chr1	158116650		BaseMal	UnAdj
cg10516993	chr1	158147446		MalRec	RNA
cg13765621	chr1	158149228	CD1D	BaseMal	UnAdj
cg12200412	chr1	158324331	CD1E;CD1E;CD1E;CD1E;CD1E;CD1E	MalRec	UnAdj
cg12200412	chr1	158324331	CD1E;CD1E;CD1E;CD1E;CD1E;CD1E	BaseMal	UnAdj
cg00160262	chr1	158533225	OR6P1	MalRec	UnAdj
cg00160262	chr1	158533225	OR6P1	BaseMal	UnAdj
cg06184761	chr1	158670761	OR6K2	MalRec	UnAdj
cg23101171	chr1	158748432	OR6N2	BaseMal	UnAdj
cg13677990	chr1	158788461		BaseMal	UnAdj
cg26237275	chr1	158800880	MNDA	MalRec	UnAdj
cg26237275	chr1	158800880	MNDA	BaseMal	UnAdj
cg21433495	chr1	158801271	MNDA;MNDA	BaseMal	UnAdj
cg15036529	chr1	158900644	PYHIN1;PYHIN1;PYHIN1;PYHIN1	BaseMal	UnAdj
cg13539789	chr1	158901032	PYHIN1;PYHIN1;PYHIN1;PYHIN1	BaseMal	UnAdj
cg25464787	chr1	158904784	PYHIN1;PYHIN1;PYHIN1;PYHIN1	BaseMal	UnAdj
cg19939130	chr1	158978468	IFI16	MalRec	UnAdj
cg24539090	chr1	158978504	IFI16	BaseMal	UnAdj
cg24539090	chr1	158978504	IFI16	MalRec	UnAdj
cg12429457	chr1	159165439	CADM3;CADM3	BaseMal	UnAdj
cg09078226	chr1	159209348		MalRec	UnAdj
cg09078226	chr1	159209348		BaseMal	UnAdj
cg23615393	chr1	159683683	CRP	BaseMal	UnAdj
cg24976805	chr1	159685684	CRP	BaseMal	UnAdj
cg16974079	chr1	159749419	DUSP23	BaseMal	UnAdj
cg22536332	chr1	159761162		MalRec	UnAdj
cg22536332	chr1	159761162		BaseMal	UnAdj
cg15549973	chr1	159823687	C1orf204	MalRec	UnAdj
cg15549973	chr1	159823687	C1orf204	BaseMal	UnAdj
cg11865439	chr1	159852345	CFAP45	BaseMal	UnAdj
cg07175301	chr1	159916034	IGSF9;IGSF9	BaseMal	UnAdj
cg09765302	chr1	159916077	IGSF9;IGSF9	BaseMal	UnAdj
cg21022868	chr1	159923861	SLAMF9;SLAMF9;SLAMF9	BaseMal	UnAdj
cg21022868	chr1	159923861	SLAMF9;SLAMF9;SLAMF9	MalRec	UnAdj
cg03222044	chr1	159925272	SLAMF9;SLAMF9;SLAMF9	BaseMal	UnAdj
cg27198652	chr1	159928680		BaseMal	UnAdj
cg21713741	chr1	160012865	KCNJ10	BaseMal	UnAdj
cg27212587	chr1	160031205	KCNJ10	BaseMal	DNAm_UnAdj
cg27212587	chr1	160031205	KCNJ10	MalRec	DNAm_UnAdj
cg15738205	chr1	160095956	ATP1A2	BaseMal	UnAdj
cg18454248	chr1	160098018	ATP1A2	BaseRec	UnAdj_RNA
cg19385050	chr1	160180055	PEA15;PEA15;PEA15;PEA15;PEA15;LOC729867	BaseRec	RNA_DNAm_UnAdj
cg14872583	chr1	160208488	DCAF8;DCAF8;DCAF8	BaseMal	UnAdj
cg02938032	chr1	160267426	COPA;COPA	MalRec	UnAdj
cg23002431	chr1	160278741	COPA;COPA	BaseMal	UnAdj
cg11336359	chr1	160338222	NHLH1	BaseMal	UnAdj
cg12662929	chr1	160368823		BaseMal	UnAdj
cg12662929	chr1	160368823		MalRec	UnAdj
cg25715498	chr1	160492991	SLAMF6;SLAMF6;SLAMF6;SLAMF6;SLAMF6;SLAMF6;SLAMF6;SLAMF6	BaseMal	UnAdj
cg21640349	chr1	160536849	CD84;CD84;CD84;CD84	BaseMal	UnAdj
cg27430779	chr1	160627410		BaseMal	UnAdj
cg01376221	chr1	160654959	CD48;CD48;CD48;CD48	BaseMal	UnAdj
cg01376221	chr1	160654959	CD48;CD48;CD48;CD48	MalRec	UnAdj
cg11721194	chr1	160709239	SLAMF7	BaseMal	UnAdj
cg10135540	chr1	160711549	SLAMF7;SLAMF7;SLAMF7;SLAMF7;SLAMF7;SLAMF7;SLAMF7;SLAMF7;SLAMF7;SLAMF7	BaseMal	UnAdj
cg10135540	chr1	160711549	SLAMF7;SLAMF7;SLAMF7;SLAMF7;SLAMF7;SLAMF7;SLAMF7;SLAMF7;SLAMF7;SLAMF7	MalRec	UnAdj
cg26341552	chr1	160712739	SLAMF7;SLAMF7;SLAMF7;SLAMF7;SLAMF7;SLAMF7;SLAMF7;SLAMF7;SLAMF7;SLAMF7	BaseMal	UnAdj
cg07464044	chr1	160713247	SLAMF7;SLAMF7;SLAMF7;SLAMF7;SLAMF7;SLAMF7;SLAMF7;SLAMF7;SLAMF7;SLAMF7	BaseMal	DNAm
cg04009575	chr1	160714382	SLAMF7;SLAMF7;SLAMF7;SLAMF7;SLAMF7;SLAMF7;SLAMF7;SLAMF7;SLAMF7;SLAMF7	BaseMal	UnAdj
cg19212523	chr1	160781205	LY9;LY9;LY9	MalRec	UnAdj
cg11939496	chr1	160833560	CD244;CD244;CD244	BaseMal	UnAdj
cg10787292	chr1	160989907	F11R	BaseMal	UnAdj
cg10787292	chr1	160989907	F11R	MalRec	UnAdj
cg00945666	chr1	160990265	F11R	BaseMal	UnAdj
cg00945666	chr1	160990265	F11R	MalRec	UnAdj
cg20012024	chr1	160991549	F11R	BaseMal	UnAdj
cg17833106	chr1	161060000	PVRL4	BaseMal	UnAdj
cg06649737	chr1	161068715	KLHDC9;KLHDC9;KLHDC9	BaseMal	UnAdj
cg26037917	chr1	161129139	USP21;USP21	BaseRec	RNA
cg19836895	chr1	161146013	B4GALT3;B4GALT3;B4GALT3	BaseMal	DNAm
cg21091503	chr1	161171785	NDUFS2;NDUFS2	BaseMal	RNA
cg19220199	chr1	161179030	NDUFS2;NDUFS2	BaseMal	UnAdj
cg15871209	chr1	161179073	NDUFS2;NDUFS2	BaseMal	UnAdj
cg18106171	chr1	161196208	TOMM40L	MalRec	UnAdj
cg12269320	chr1	161356314		BaseMal	UnAdj
cg19247228	chr1	161369009		MalRec	UnAdj_RNA
cg24428555	chr1	161469756		BaseMal	UnAdj
cg25255913	chr1	161475031	FCGR2A;FCGR2A	MalRec	UnAdj
cg25255913	chr1	161475031	FCGR2A;FCGR2A	BaseMal	UnAdj
cg04008427	chr1	161475057	FCGR2A;FCGR2A	BaseMal	UnAdj
cg23579746	chr1	161690415	FCRLB	MalRec	UnAdj
cg23325838	chr1	161918710	ATF6	BaseMal	UnAdj
cg02769615	chr1	161986663	OLFML2B;OLFML2B	MalRec	UnAdj
cg08903740	chr1	162287718	NOS1AP;NOS1AP	BaseMal	UnAdj
cg03391436	chr1	162335175	NOS1AP;NOS1AP;NOS1AP	BaseRec	RNA_DNAm_UnAdj
cg15492834	chr1	162351057	C1orf226;C1orf226	MalRec	UnAdj
cg15492834	chr1	162351057	C1orf226;C1orf226	BaseMal	UnAdj
cg26379475	chr1	162381781	SH2D1B	BaseMal	UnAdj
cg12274567	chr1	162382199	SH2D1B	BaseMal	UnAdj
cg08538581	chr1	162500634		MalRec	UnAdj
cg16020410	chr1	162530939	UAP1	BaseRec	RNA_DNAm_UnAdj
cg16020410	chr1	162530939	UAP1	MalRec	UnAdj
cg13178361	chr1	162532502	UAP1	BaseMal	UnAdj
cg26210297	chr1	162534628	UAP1	BaseMal	UnAdj
cg13496421	chr1	162835038	C1orf110	BaseMal	UnAdj
cg17418779	chr1	163131753	RGS5;RGS5;RGS5;RGS5;RGS5;RGS5;LOC101928404;RGS5	BaseMal	UnAdj
cg06943309	chr1	163392482		BaseMal	UnAdj
cg04942170	chr1	164525912		MalRec	UnAdj
cg26026748	chr1	164629875	PBX1	MalRec	UnAdj
cg14031054	chr1	164681652	PBX1	MalRec	DNAm_UnAdj
cg14031054	chr1	164681652	PBX1	BaseMal	UnAdj
cg02956726	chr1	164705291	PBX1;PBX1;PBX1	BaseMal	UnAdj
cg26955473	chr1	164736776	PBX1;PBX1;PBX1	MalRec	UnAdj
cg27447874	chr1	165346015		BaseMal	UnAdj
cg27447874	chr1	165346015		MalRec	UnAdj
cg07914674	chr1	165471105	LOC400794	BaseMal	UnAdj
cg14172009	chr1	165497185	LOC400794	BaseMal	UnAdj
cg11477561	chr1	165669194	ALDH9A1;LOC440700	MalRec	UnAdj
cg11477561	chr1	165669194	ALDH9A1;LOC440700	BaseMal	UnAdj
cg09218516	chr1	165806175	UCK2	MalRec	UnAdj
cg09218516	chr1	165806175	UCK2	BaseMal	UnAdj
cg27425853	chr1	165864037	UCK2	MalRec	UnAdj
cg27425853	chr1	165864037	UCK2	BaseMal	UnAdj
cg06706170	chr1	165912313		MalRec	RNA
cg23694811	chr1	166823514	POGK	MalRec	RNA_DNAm
cg00955307	chr1	166889789	ILDR2	BaseMal	UnAdj
cg26875805	chr1	166890429	ILDR2	BaseMal	UnAdj
cg26875805	chr1	166890429	ILDR2	MalRec	UnAdj
cg04628240	chr1	167055731	GPA33	BaseMal	UnAdj
cg00056754	chr1	167063958	DUSP27	MalRec	UnAdj
cg13231131	chr1	167085220	DUSP27	BaseRec	UnAdj
cg13231131	chr1	167085220	DUSP27	BaseMal	UnAdj
cg09604180	chr1	167204782	POU2F1;POU2F1;POU2F1	MalRec	UnAdj
cg09604180	chr1	167204782	POU2F1;POU2F1;POU2F1	BaseMal	UnAdj
cg07584721	chr1	167246402	POU2F1;POU2F1;POU2F1	BaseMal	UnAdj
cg14797308	chr1	167298119	POU2F1;POU2F1;POU2F1;POU2F1	BaseMal	UnAdj
cg08267336	chr1	167298149	POU2F1;POU2F1;POU2F1;POU2F1	BaseMal	UnAdj_RNA
cg08267336	chr1	167298149	POU2F1;POU2F1;POU2F1;POU2F1	MalRec	UnAdj
cg17685731	chr1	167298151	POU2F1;POU2F1;POU2F1;POU2F1	BaseMal	UnAdj
cg12872535	chr1	167397908		MalRec	UnAdj
cg12872535	chr1	167397908		BaseMal	UnAdj
cg02648847	chr1	167408735	CD247;CD247	MalRec	UnAdj
cg00080417	chr1	167426168	CD247;CD247	BaseMal	UnAdj
cg18858739	chr1	167426278	CD247;CD247	MalRec	UnAdj
cg01347573	chr1	167438821	CD247;CD247	BaseMal	UnAdj
cg23235340	chr1	167443870	CD247;CD247	MalRec	UnAdj
cg24929556	chr1	167454876	CD247;CD247	BaseMal	UnAdj
cg24929556	chr1	167454876	CD247;CD247	MalRec	UnAdj
cg00617504	chr1	167458826	CD247;CD247	BaseMal	UnAdj
cg00617504	chr1	167458826	CD247;CD247	MalRec	UnAdj
cg27344768	chr1	167469705	CD247;CD247	BaseMal	UnAdj
cg05799811	chr1	167487396	CD247;CD247	MalRec	UnAdj
cg05799811	chr1	167487396	CD247;CD247	BaseMal	UnAdj
cg26607897	chr1	167510839	CREG1	BaseMal	UnAdj
cg12451271	chr1	167523119	CREG1	MalRec	RNA
cg14733053	chr1	167570890		MalRec	UnAdj
cg14733053	chr1	167570890		BaseMal	UnAdj
cg14270486	chr1	167588265		BaseMal	UnAdj
cg15886450	chr1	167874526	ADCY10;ADCY10;ADCY10	BaseMal	UnAdj
cg12749559	chr1	167904284	BRP44;BRP44;BRP44	BaseMal	UnAdj
cg10523264	chr1	168082116	GPR161;GPR161;GPR161;GPR161;GPR161;GPR161;GPR161	MalRec	UnAdj
cg20284239	chr1	168091000	GPR161	BaseMal	UnAdj
cg23767512	chr1	168106843	GPR161;GPR161;GPR161;GPR161;GPR161;GPR161;GPR161;GPR161;GPR161	BaseMal	UnAdj
cg23767512	chr1	168106843	GPR161;GPR161;GPR161;GPR161;GPR161;GPR161;GPR161;GPR161;GPR161	MalRec	UnAdj
cg23385697	chr1	168172751		MalRec	UnAdj
cg23385697	chr1	168172751		BaseMal	UnAdj
cg16320510	chr1	168409351		BaseMal	UnAdj
cg04542760	chr1	168415129		BaseMal	UnAdj
cg15733054	chr1	168522375		MalRec	UnAdj
cg11867269	chr1	169018547	LINC00970	MalRec	UnAdj
cg11867269	chr1	169018547	LINC00970	BaseMal	UnAdj
cg16136663	chr1	169079132	ATP1B1	BaseMal	UnAdj
cg08150816	chr1	169281716	NME7;NME7;NME7	BaseMal	DNAm
cg27388035	chr1	169349810	BLZF1	BaseMal	RNA_DNAm
cg06492206	chr1	169455176	SLC19A2;SLC19A2	MalRec	UnAdj
cg04552572	chr1	169479291		MalRec	RNA_DNAm_UnAdj
cg04552572	chr1	169479291		BaseMal	RNA_DNAm_UnAdj
cg08624834	chr1	169650575		BaseMal	DNAm
cg08624834	chr1	169650575		MalRec	DNAm
cg00700394	chr1	169669065	SELL;SELL	MalRec	UnAdj
cg03819386	chr1	169848771	SCYL3;SCYL3	BaseMal	UnAdj
cg01755037	chr1	170492043	LOC101928650	BaseMal	UnAdj
cg01036958	chr1	170502945	LOC101928650;GORAB;GORAB;GORAB	MalRec	UnAdj
cg01036958	chr1	170502945	LOC101928650;GORAB;GORAB;GORAB	BaseMal	UnAdj
cg13910263	chr1	170560495		MalRec	RNA
cg12439157	chr1	170628856		MalRec	UnAdj
cg04123776	chr1	170630602		MalRec	UnAdj
cg23633856	chr1	170636363	PRRX1;PRRX1	BaseMal	UnAdj
cg03331659	chr1	170808258		BaseMal	RNA_DNAm
cg03331659	chr1	170808258		MalRec	RNA
cg05822335	chr1	171179875	FMO2	MalRec	UnAdj
cg13081014	chr1	171227787	FMO1	BaseRec	RNA_DNAm
cg06236715	chr1	171566880		BaseMal	UnAdj
cg15789068	chr1	171615012	MYOC	BaseRec	RNA_DNAm
cg24695977	chr1	171640387		BaseRec	RNA_DNAm_UnAdj
cg24695977	chr1	171640387		BaseMal	RNA
cg05252009	chr1	171750709	METTL13;METTL13;METTL13	BaseMal	DNAm
cg19306491	chr1	171889477	DNM3;DNM3;DNM3	BaseMal	UnAdj
cg19306491	chr1	171889477	DNM3;DNM3;DNM3	MalRec	UnAdj
cg08885854	chr1	171909155	DNM3;DNM3	BaseMal	UnAdj
cg23577610	chr1	172078666	DNM3;DNM3;DNM3	MalRec	UnAdj
cg23577610	chr1	172078666	DNM3;DNM3;DNM3	BaseMal	UnAdj
cg17591816	chr1	172239092	DNM3;DNM3	BaseMal	UnAdj
cg17591816	chr1	172239092	DNM3;DNM3	MalRec	UnAdj
cg24703787	chr1	172307480	DNM3;DNM3	BaseMal	UnAdj
cg04436877	chr1	172466457		BaseMal	UnAdj
cg14635645	chr1	172500667	SUCO	BaseMal	UnAdj
cg00452835	chr1	172515025	C1orf9;C1orf9	MalRec	UnAdj
cg15729230	chr1	172628514	FASLG	BaseMal	UnAdj
cg00038446	chr1	172635668	FASLG	BaseMal	UnAdj
cg00038446	chr1	172635668	FASLG	MalRec	UnAdj
cg10669585	chr1	172750921		BaseMal	UnAdj
cg06616903	chr1	172788029		BaseMal	UnAdj
cg19434904	chr1	172900927		MalRec	UnAdj
cg19621538	chr1	172942446		BaseMal	UnAdj
cg05083015	chr1	173162995	TNFSF4;TNFSF4	BaseMal	UnAdj
cg22034554	chr1	173176090	TNFSF4;TNFSF4	BaseMal	UnAdj
cg21439763	chr1	173176366	TNFSF4;TNFSF4	BaseMal	UnAdj
cg10861599	chr1	173176523	TNFSF4	BaseMal	UnAdj
cg12488315	chr1	173399039	LOC100506023;LOC101928673	BaseRec	RNA
cg10963949	chr1	173445463	PRDX6	BaseMal	UnAdj_RNA
cg14515203	chr1	173445917	PRDX6	BaseRec	RNA_DNAm_UnAdj
cg14515203	chr1	173445917	PRDX6	BaseMal	UnAdj
cg09677090	chr1	173986642		BaseMal	UnAdj
cg20663816	chr1	173986679		MalRec	UnAdj
cg20663816	chr1	173986679		BaseMal	UnAdj
cg08841239	chr1	173990508		BaseRec	RNA
cg16041806	chr1	173991823		BaseRec	RNA
cg13947871	chr1	174126546	LOC102724601	BaseMal	UnAdj
cg03111921	chr1	174756146	RABGAP1L	BaseMal	UnAdj
cg12475921	chr1	174787829	RABGAP1L	MalRec	UnAdj
cg14108875	chr1	174911948	LOC101928696;RABGAP1L;RABGAP1L;RABGAP1L;RABGAP1L	MalRec	UnAdj
cg17516247	chr1	174933574		MalRec	UnAdj
cg15794184	chr1	174933932	RABGAP1L;RABGAP1L;RABGAP1L	MalRec	UnAdj
cg10196751	chr1	175186983		MalRec	RNA
cg22251207	chr1	175287194		BaseMal	UnAdj
cg16517753	chr1	175292351	TNR	BaseMal	UnAdj
cg05965015	chr1	175549030	TNR	MalRec	RNA
cg05342747	chr1	175832012		BaseMal	UnAdj
cg05256676	chr1	175834130		BaseMal	UnAdj
cg07205154	chr1	176147105	RFWD2;RFWD2	BaseMal	UnAdj
cg13850893	chr1	176664947	PAPPA2	BaseMal	DNAm
cg19588012	chr1	177884122		BaseMal	UnAdj
cg07088064	chr1	177905658	SEC16B	BaseMal	UnAdj
cg06306117	chr1	177939673	SEC16B	BaseMal	UnAdj
cg13427942	chr1	178022447		MalRec	UnAdj
cg13427942	chr1	178022447		BaseMal	UnAdj
cg10620680	chr1	178025100		MalRec	UnAdj
cg24358781	chr1	178067721	RASAL2	BaseRec	RNA_DNAm_UnAdj
cg12914312	chr1	178231493	RASAL2	MalRec	UnAdj
cg04075796	chr1	178343677	RASAL2;RASAL2	BaseMal	UnAdj
cg12092579	chr1	178380975	RASAL2;RASAL2	BaseMal	UnAdj
cg17515474	chr1	178477539		BaseMal	UnAdj
cg04837847	chr1	178482132	C1orf49;C1orf49;C1orf49;C1orf49	BaseMal	UnAdj
cg22430565	chr1	178482328	C1orf49;C1orf49;C1orf49;C1orf49	MalRec	UnAdj
cg22430565	chr1	178482328	C1orf49;C1orf49;C1orf49;C1orf49	BaseMal	UnAdj
cg04179661	chr1	178529779		MalRec	UnAdj
cg25844094	chr1	178603763		BaseMal	UnAdj
cg13364003	chr1	178816963	RALGPS2;RALGPS2	BaseMal	UnAdj
cg25141890	chr1	178972001		BaseRec	RNA_DNAm
cg12629244	chr1	178994355	FAM20B	BaseMal	RNA
cg06852314	chr1	178996530	FAM20B	BaseMal	UnAdj
cg24108508	chr1	179016233	FAM20B	BaseMal	UnAdj
cg21727148	chr1	179144345	ABL2;ABL2;ABL2;ABL2;ABL2	MalRec	UnAdj
cg25715276	chr1	179160254	ABL2;ABL2;ABL2;ABL2;ABL2	BaseMal	UnAdj
cg12505603	chr1	179200065	ABL2;ABL2;ABL2;ABL2;ABL2	BaseMal	UnAdj
cg12505603	chr1	179200065	ABL2;ABL2;ABL2;ABL2;ABL2	MalRec	UnAdj
cg20999663	chr1	179261588	SOAT1;SOAT1;SOAT1;SOAT1	MalRec	UnAdj
cg25159832	chr1	179297012	SOAT1;SOAT1;SOAT1;SOAT1	BaseMal	UnAdj
cg03440799	chr1	179334176	C1orf125;C1orf125	MalRec	UnAdj
cg03440799	chr1	179334176	C1orf125;C1orf125	BaseMal	UnAdj
cg13556934	chr1	179553141		BaseMal	UnAdj
cg26328954	chr1	179557513		BaseMal	UnAdj
cg12603039	chr1	179678692		BaseMal	UnAdj
cg00109212	chr1	179763903	FAM163A	BaseMal	UnAdj
cg22308478	chr1	179793687		BaseMal	UnAdj
cg18671668	chr1	179872974	TOR1AIP1;TOR1AIP1	MalRec	UnAdj
cg18671668	chr1	179872974	TOR1AIP1;TOR1AIP1	BaseMal	UnAdj
cg20642178	chr1	179895327		BaseMal	UnAdj
cg24448340	chr1	179921042		MalRec	UnAdj
cg21142977	chr1	179924316	CEP350	BaseRec	RNA_DNAm_UnAdj
cg21142977	chr1	179924316	CEP350	MalRec	RNA_DNAm_UnAdj
cg02165828	chr1	180105740		BaseMal	UnAdj
cg27658459	chr1	180129682	QSOX1;QSOX1	BaseMal	UnAdj
cg12162682	chr1	180200589	LHX4	BaseRec	RNA_DNAm_UnAdj
cg19004243	chr1	180245551		BaseMal	UnAdj
cg03614159	chr1	180260316	ACBD6	BaseMal	DNAm
[truncated: 25,166 more rows]
